# Supplementary material for: Whole-Exome Sequencing and Copy Number Analysis in a Patient with Warburg Micro Syndrome
Source: Genes (Basel). 2022 Dec 14;13(12):2364. doi: 10.3390/genes13122364 (PMC9777746; doi:10.3390/genes13122364)
Supplement: Supplementary file 1 [file genes-13-02364-s001.zip]

Archive with 3 entries (3 files):
- Supplementary File S1- Cataract R31.xlsx
- Supplementary File S2-Structure eye disease v1.3.xlsx
- Supplementary File S3-vcf data for the proband R1.xlsx
