# Supplementary material for: Whole-Exome Sequencing and Copy Number Analysis in a Patient with Warburg Micro Syndrome
Source: Genes (Basel). 2022 Dec 14;13(12):2364. doi: 10.3390/genes13122364 (PMC9777746; doi:10.3390/genes13122364)
Supplement: Supplementary file 1 [file genes-13-02364-s001.zip › Supplementary File S1- Cataract R31.xlsx]

## Sheet: Cataracts
Entity Name	Entity type	Gene Symbol	Sources(; separated)	Level4	Level3	Level2	Model_Of_Inheritance	Phenotypes	Omim	Orphanet	HPO	Publications	Description	Flagged	GEL_Status	UserRatings_Green_amber_red	version	ready	Mode of pathogenicity	EnsemblId(GRch37)	EnsemblId(GRch38)	HGNC	Position Chromosome	Position GRCh37 Start	Position GRCh37 End	Position GRCh38 Start	Position GRCh38 End	STR Repeated Sequence	STR Normal Repeats	STR Pathogenic Repeats	Region Haploinsufficiency Score	Region Triplosensitivity Score	Region Required Overlap Percentage	Region Variant Type	Region Verbose Name
ADAMTS10	gene	ADAMTS10	Expert Review Green;UKGTN	Cataracts			BIALLELIC, autosomal or pseudoautosomal	Weill-Marchesani syndrome	608990			Steinkeller et al (2015) Eur J Hum Genet 23:1186-1191;Dagoneau et al (2004) Am J Hum Genet 75:801-806;Li et al (2004) Mol Vis 20:1017;PMID: 25469541;15368195			3		2.76			ENSG00000142303	ENSG00000142303	HGNC:13201
AGK	gene	AGK	Expert Review Green;Radboud University Medical Center, Nijmegen;UKGTN;Illumina TruGenome Clinical Sequencing Services	Cataracts			BIALLELIC, autosomal or pseudoautosomal	Congenital Cataract;Sengers syndrome, 212350	610345			Aldahmesh et al (2012) Hum. Mutat. 33: 960-962;Mayr et al (2012) Am. J. Hum. Genet. 90: 314-320			3		2.76			ENSG00000006530	ENSG00000006530	HGNC:21869
AGPS	gene	AGPS	Expert Review Green;UKGTN	Cataracts			BIALLELIC, autosomal or pseudoautosomal	Rhizomelic chondrodysplasia punctata type 3;rhizomelic chondrodysplasia punctata type 3 (RCDP3)	603051			de Vet et al (1998) J. Biol. Chem. 273: 10296-10301;Itzkovitz et al (2011) Hum Mutat 33:189-197			3		2.76			ENSG00000018510	ENSG00000018510	HGNC:327
ALDH18A1	gene	ALDH18A1	Expert Review Green;UKGTN	Cataracts			BOTH monoallelic and biallelic, autosomal or pseudoautosomal	Cutis laxa, autosomal dominant 3 OMIM:616603;cutis laxa, autosomal dominant 3 MONDO:0014706;Cutis laxa, autosomal recessive, type IIIA OMIM:219150;ALDH18A1-related de Barsy syndrome MONDO:0009053;Spastic paraplegia 9A, autosomal dominant OMIM:601162;hereditary spastic paraplegia 9A MONDO:0011006;Spastic paraplegia 9B, autosomal recessive OMIM:616586;autosomal recessive complex spastic paraplegia …	138250						3		2.76			ENSG00000059573	ENSG00000059573	HGNC:9722
B3GLCT	gene	B3GLCT	Expert Review Green;UKGTN	Cataracts			BIALLELIC, autosomal or pseudoautosomal	Peters-plus syndrome	610308						3		2.76			ENSG00000187676	ENSG00000187676	HGNC:20207
BCOR	gene	BCOR	Expert Review Green;UKGTN	Cataracts			X-LINKED: hemizygous mutation in males, monoallelic mutations in females may cause disease (may be less severe, later onset than males)	Microphthalmia syndromic 2;Microphthalmia syndromic type 2;syndromic microphthalmia-2, 300166	300485						3		2.76			ENSG00000183337	ENSG00000183337	HGNC:20893
BFSP1	gene	BFSP1	Expert Review Green;Radboud University Medical Center, Nijmegen;UKGTN	Cataracts			BOTH monoallelic and biallelic, autosomal or pseudoautosomal	Cataract 33, 611391	603307			Wang et al (2013) Mol Vis 19:2590-2595;Ramachandran et al (2007) Hum Genet 121(3-4):475-82;Alizadeh et al (2003) Invest Ophthalmol Vis Sci 43:3722-7			3		2.76			ENSG00000125864	ENSG00000125864	HGNC:1040
BFSP2	gene	BFSP2	Expert Review Green;Radboud University Medical Center, Nijmegen;UKGTN;Illumina TruGenome Clinical Sequencing Services	Cataracts			MONOALLELIC, autosomal or pseudoautosomal, imprinted status unknown	Cataracts;Cataract 12, multiple types, 611597	603212						3		2.76			ENSG00000170819	ENSG00000170819	HGNC:1041
CHMP4B	gene	CHMP4B	Expert Review Green;Radboud University Medical Center, Nijmegen;UKGTN	Cataracts			MONOALLELIC, autosomal or pseudoautosomal, imprinted status unknown	Cataract 31, multiple types, 605387	610897						3		2.76			ENSG00000101421	ENSG00000101421	HGNC:16171
COL11A1	gene	COL11A1	Expert Review Green;Expert list	Cataracts			MONOALLELIC, autosomal or pseudoautosomal, imprinted status unknown	Marshall Syndrome;Stickler syndrome	120280						3		2.76			ENSG00000060718	ENSG00000060718	HGNC:2186
COL18A1	gene	COL18A1	Expert Review Green;UKGTN	Cataracts			BIALLELIC, autosomal or pseudoautosomal	Knobloch syndrome;high myopia;cataracts;vitreoretinal degeneration;retinal detachment	120328			Aldahmesh et al (2011) J Genet Med 48(9):597-601;Williams et al (2008) Ophthal Genet 29:85-86;Suzuki et al (2002) Am J Hum Genet 71:1320-1329			3		2.76			ENSG00000182871	ENSG00000182871	HGNC:2195
COL2A1	gene	COL2A1	Expert Review Green;UKGTN	Cataracts			MONOALLELIC, autosomal or pseudoautosomal, imprinted status unknown	Confirmed DD gene for Stickler syndrome type I non-syndromic ocular;Stickler syndrome	120140			Richards et al (2006) Hm Mutat 27:694-704;McAlinden et al (2008) Hum Mutat 29:83-90			3		2.76			ENSG00000139219	ENSG00000139219	HGNC:2200
COL4A1	gene	COL4A1	Expert Review Green;UKGTN	Cataracts			MONOALLELIC, autosomal or pseudoautosomal, imprinted status unknown	Brain small vessel disease with or without ocular anomalies;complex ocular phenotypes involving microphthalmia;Congenital cataracts	120130			Shah et al (2012) Dev Med Child Neurol 54:569-574;Deml et al (2014) Clin Genet 86:475-481			3		2.76			ENSG00000187498	ENSG00000187498	HGNC:2202
CRYAA	gene	CRYAA	Expert Review Green;UKGTN;Radboud University Medical Center, Nijmegen;Illumina TruGenome Clinical Sequencing Services	Cataracts			BOTH monoallelic and biallelic, autosomal or pseudoautosomal	Congenital Cataract;Cataract 9, multiple types, 604219;CATARACT, AUTOSOMAL RECESSIVE CONGENITAL 1;CATARACT, NUCLEAR	123580						3		2.76			ENSG00000160202	ENSG00000160202	HGNC:2388
CRYAB	gene	CRYAB	Expert Review Green;UKGTN;Illumina TruGenome Clinical Sequencing Services;Radboud University Medical Center, Nijmegen	Cataracts			BOTH monoallelic and biallelic, autosomal or pseudoautosomal	Myopathy, myofibrillar, 2, 608810;Posterior Polar Cataract	123590						3		2.76			ENSG00000109846	ENSG00000109846	HGNC:2389
CRYBA1	gene	CRYBA1	Expert Review Green;UKGTN;Radboud University Medical Center, Nijmegen	Cataracts			MONOALLELIC, autosomal or pseudoautosomal, imprinted status unknown	Cataract 10, multiple types, 600881;cataract congenital zonular with sutural opacities;Cataract 10, multiple types	123610						3		2.76			ENSG00000108255	ENSG00000108255	HGNC:2394
CRYBA4	gene	CRYBA4	Expert Review Green;UKGTN;Radboud University Medical Center, Nijmegen	Cataracts			MONOALLELIC, autosomal or pseudoautosomal, imprinted status unknown	Cataract 23, 610425	123631						3		2.76			ENSG00000196431	ENSG00000196431	HGNC:2396
CRYBB1	gene	CRYBB1	Expert Review Green;UKGTN;Radboud University Medical Center, Nijmegen;Illumina TruGenome Clinical Sequencing Services	Cataracts			BOTH monoallelic and biallelic, autosomal or pseudoautosomal	Congenital Nuclear Cataract;Cataract 17, multiple types, 611544	600929						3		2.76			ENSG00000100122	ENSG00000100122	HGNC:2397
CRYBB2	gene	CRYBB2	Expert Review Green;UKGTN;Radboud University Medical Center, Nijmegen	Cataracts			MONOALLELIC, autosomal or pseudoautosomal, imprinted status unknown	Cataract 3, multiple types, 601547;cataract, coppock-like and cataract;congenital cerulean type 2;Cataract 3, multiple types	123620						3		2.76			ENSG00000244752	ENSG00000244752	HGNC:2398
CRYBB3	gene	CRYBB3	Expert Review Green;UKGTN;Radboud University Medical Center, Nijmegen;Illumina TruGenome Clinical Sequencing Services	Cataracts			BOTH monoallelic and biallelic, autosomal or pseudoautosomal	Congenital Nuclear Cataract;Cataract 22, autosomal recessive, 609741	123630						3		2.76			ENSG00000100053	ENSG00000100053	HGNC:2400
CRYGC	gene	CRYGC	Expert Review Green;UKGTN;Radboud University Medical Center, Nijmegen	Cataracts			MONOALLELIC, autosomal or pseudoautosomal, imprinted status unknown	Cataract 2, multiple types, 604307;cataract autosomal dominant;cataract coppock-like;Cataract 2, multiple types	123680						3		2.76			ENSG00000163254	ENSG00000163254	HGNC:2410
CRYGD	gene	CRYGD	Expert Review Green;UKGTN;Radboud University Medical Center, Nijmegen;Illumina TruGenome Clinical Sequencing Services	Cataracts			MONOALLELIC, autosomal or pseudoautosomal, imprinted status unknown	Cataracts;Cataract 4, multiple types, 115700;CATARACT CONGENITAL CERULEAN TYPE 3;CATARACT AUTOSOMAL DOMINANT	123690						3		2.76			ENSG00000118231	ENSG00000118231	HGNC:2411
CRYGS	gene	CRYGS	Expert Review Green;UKGTN;Radboud University Medical Center, Nijmegen	Cataracts			MONOALLELIC, autosomal or pseudoautosomal, imprinted status unknown	Cataract 20, multiple types, 116100	123730			Sun et al (2005) J Med Genet 42:706-710;Vanita et al (2009) Mol Vis 15:476-481;Devi et al (2008) Mol Vis 14:1157-1170			3		2.76			ENSG00000213139	ENSG00000213139	HGNC:2417
CYP27A1	gene	CYP27A1	Expert Review Green;UKGTN	Cataracts			BIALLELIC, autosomal or pseudoautosomal	Cerebrotendinous xanthomatosis, 213700	606530			Gallus et al (2010) Eur J Neurol 17:1259-1262;Garuti et al (1997) J Lipid Res 38:2322-2334			3		2.76			ENSG00000135929	ENSG00000135929	HGNC:2605
CYP51A1	gene	CYP51A1	Expert Review Green;Expert list	Cataracts			BIALLELIC, autosomal or pseudoautosomal	Autosomal recessive cataract due to abnormal sterol metabolism	601637			Aldahmesh (2012) Genet Med 14(12):955-962 - novel missense variant was reported to segregate with a cataract phenotype in a Saudi Arabian family. Gillespie et al (2014) Ophthlamol 121:2124-2137 (article not available for full text access).			3		2.76			ENSG00000001630	ENSG00000001630	HGNC:2649
DHCR7	gene	DHCR7	Expert Review Green;UKGTN	Cataracts			BIALLELIC, autosomal or pseudoautosomal	Smith-Lemli-Opitz syndrome	602858						3		2.76			ENSG00000172893	ENSG00000172893	HGNC:2860
DNMBP	gene	DNMBP	Expert list;Expert Review Green	Cataracts			BIALLELIC, autosomal or pseudoautosomal	Cataract 48, 618415	611282			30290152			3		2.76			ENSG00000107554	ENSG00000107554	HGNC:30373
EED	gene	EED	Expert Review Green;Literature	Cataracts			MONOALLELIC, autosomal or pseudoautosomal, NOT imprinted	Cohen-Gibson syndrome, OMIM:617561,MONDO:0060510	605984			25787343;27193220;27868325;28229514			3		2.76			ENSG00000074266	ENSG00000074266	HGNC:3188
EIF2B2	gene	EIF2B2	Expert Review Green;Expert list	Cataracts			BIALLELIC, autosomal or pseudoautosomal	Leukoencephalopathy with vanishing white matter, 603896	606454			28041799;21484434;14566705			3		2.76			ENSG00000119718	ENSG00000119718	HGNC:3258
EPHA2	gene	EPHA2	Expert Review Green;UKGTN;Radboud University Medical Center, Nijmegen;Illumina TruGenome Clinical Sequencing Services	Cataracts			MONOALLELIC, autosomal or pseudoautosomal, imprinted status unknown	Age-Related Cortical Cataract;Cataract 6, multiple types, 116600	176946						3		2.76			ENSG00000142627	ENSG00000142627	HGNC:3386
ERCC2	gene	ERCC2	Expert Review Green;Expert list	Cataracts			BIALLELIC, autosomal or pseudoautosomal	Cerebrooculofacioskeletal syndrome 2;Trichothiodystrophy;CEREBRO-OCULO-FACIO-SKELETAL SYNDROME TYPE 2;TRICHOTHIODYSTROPHY PHOTOSENSITIVE	126340						3		2.76			ENSG00000104884	ENSG00000104884	HGNC:3434
ERCC3	gene	ERCC3	Expert Review Green;Expert list	Cataracts			BIALLELIC, autosomal or pseudoautosomal	Trichothiodystrophy	133510						3		2.76			ENSG00000163161	ENSG00000163161	HGNC:3435
ERCC6	gene	ERCC6	Expert Review Green;UKGTN	Cataracts			BIALLELIC, autosomal or pseudoautosomal	Cockayne syndrome type B;UV-sensitivesyndrome 1;Cerebrooculofacioskeletalsyndrome 1	609413						3		2.76			ENSG00000225830	ENSG00000225830	HGNC:3438
ERCC8	gene	ERCC8	Expert Review Green;UKGTN	Cataracts			BIALLELIC, autosomal or pseudoautosomal	Cockayne syndrome type A MIMID;UV-sensitive syndrome 2;confirmed DD gene for Cockayne Syndrome Type A	609412						3		2.76			ENSG00000049167	ENSG00000049167	HGNC:3439
FAM126A	gene	FAM126A	Expert Review Green;UKGTN;Illumina TruGenome Clinical Sequencing Services	Cataracts			BIALLELIC, autosomal or pseudoautosomal	Hypomyelination and Congenital Cataract;Leukodystrophy hypomyelinating 5;Leukodystrophy hypomyelinating type 5	610531						3		2.76			ENSG00000122591	ENSG00000122591	HGNC:24587
FOXE3	gene	FOXE3	Expert Review Green;UKGTN	Cataracts			BOTH monoallelic and biallelic, autosomal or pseudoautosomal	Autosomal dominant cataracts;Peter's anomaly, microphthalmia.	601094			Iseri et al (2009) Hum Mutat 30:1378-1386;Semina et al (2001) Hum Mol Genet 10:231-236;Br mond-Gignac et al (2010) Mol Vis 16:1705-1711.			3		2.76			ENSG00000186790	ENSG00000186790	HGNC:3808
FTL	gene	FTL	Expert Review Green;Illumina TruGenome Clinical Sequencing Services;Radboud University Medical Center, Nijmegen;UKGTN	Cataracts			MONOALLELIC, autosomal or pseudoautosomal, imprinted status unknown	Hyperferritinemia-cataract syndrome, 600886;Hyperferritinemia Cataract Syndrome;HEREDITARY HYPERFERRITINEMIA-CATARACT SYNDROME	134790						3		2.76			ENSG00000087086	ENSG00000087086	HGNC:3999
FYCO1	gene	FYCO1	Expert Review Green;UKGTN;Radboud University Medical Center, Nijmegen;Illumina TruGenome Clinical Sequencing Services	Cataracts			BIALLELIC, autosomal or pseudoautosomal	Congenital Cataract;Cataract 18, autosomal recessive, 610019;Cataract 18, autosomal recessive;CATARACT, AUTOSOMAL RECESSIVE CONGENITAL 2	607182						3		2.76			ENSG00000163820	ENSG00000163820	HGNC:14673
GALK1	gene	GALK1	Expert Review Green;UKGTN;Radboud University Medical Center, Nijmegen	Cataracts			BIALLELIC, autosomal or pseudoautosomal	Galactokinase deficiency with cataracts, 230200;Galactokinase deficiency with cataracts;galactosemia II	604313						3		2.76			ENSG00000108479	ENSG00000108479	HGNC:4118
GALT	gene	GALT	Expert Review Green;UKGTN	Cataracts			BIALLELIC, autosomal or pseudoautosomal	Confirmed DD gene for galactosemia	606999						3		2.76			ENSG00000213930	ENSG00000213930	HGNC:4135
GCNT2	gene	GCNT2	Expert Review Green;UKGTN;Radboud University Medical Center, Nijmegen;Illumina TruGenome Clinical Sequencing Services	Cataracts			BIALLELIC, autosomal or pseudoautosomal	Adult i Blood Group With or Without Congenital Cataract;[Blood group, Ii], 110800	600429			Yu et al (2001) Blood 98:3840-3845;Pras et al (2004) Invest Ophthalmol 45:1940-5			3		2.76			ENSG00000111846	ENSG00000111846	HGNC:4204
GEMIN4	gene	GEMIN4	Expert Review Green;Literature	Cataracts			BIALLELIC, autosomal or pseudoautosomal	Neurodevelopmental disorder with microcephaly, cataracts, and renal abnormalities, 617913	606969			27878435;25558065;30237576			3		2.76			ENSG00000179409	ENSG00000179409	HGNC:15717
GJA3	gene	GJA3	Expert Review Green;UKGTN;Radboud University Medical Center, Nijmegen;Illumina TruGenome Clinical Sequencing Services	Cataracts			MONOALLELIC, autosomal or pseudoautosomal, imprinted status unknown	Zonular Pulverulent Cataract;Cataract 14, multiple types, 601885;CATARACT ZONULAR PULVERULENT CATARACT TYPE 3;Cataract 14, multiple types	121015						3		2.76			ENSG00000121743	ENSG00000121743	HGNC:4277
GJA8	gene	GJA8	Expert Review Green;UKGTN;Radboud University Medical Center, Nijmegen;Illumina TruGenome Clinical Sequencing Services	Cataracts			MONOALLELIC, autosomal or pseudoautosomal, imprinted status unknown	Cataract-Microcornea Syndrome;Cataract 1, multiple types, 116200;CATARACT-MICROCORNEA SYNDROME;CATARACT ZONULAR PULVERULENT TYPE 1;Cataract 1, multiple types	600897						3		2.76			ENSG00000121634	ENSG00000121634	HGNC:4281
GNPAT	gene	GNPAT	Expert Review Green;UKGTN	Cataracts			BIALLELIC, autosomal or pseudoautosomal	Confirmed DD gene for Rhizomelic Chondrodysplasia Punctata type 2;rhizomelic chondrodysplasia punctata type 2 (RCDP2)	602744						3		2.76			ENSG00000116906	ENSG00000116906	HGNC:4416
GTF2H5	gene	GTF2H5	Expert list;Expert Review Green	Cataracts			BIALLELIC, autosomal or pseudoautosomal	Trichothiodystrophy 3, photosensitive, 616395	608780			24986372;15220921			3		2.76			ENSG00000272047	ENSG00000272047	HGNC:21157
HMX1	gene	HMX1	Expert Review Green;UKGTN	Cataracts			BIALLELIC, autosomal or pseudoautosomal	Oculoauricular syndrome	142992			Gillespie et al (2015) Invest. Ophthal. Vis. Sci. 56: 883-891;Schorderet et al (2008) Am. J. Hum. Genet. 82: 1178-1184			3		2.76			ENSG00000215612	ENSG00000215612	HGNC:5017
HSF4	gene	HSF4	Expert Review Green;UKGTN;Radboud University Medical Center, Nijmegen;Illumina TruGenome Clinical Sequencing Services	Cataracts			BOTH monoallelic and biallelic, autosomal or pseudoautosomal	Cataracts;Cataract 5, multiple types, 116800;CATARACT ZONULAR HSF4-RELATED;CATARACT MARNER TYPE	602438						3		2.76			ENSG00000102878	ENSG00000102878	HGNC:5227
HTRA2	gene	HTRA2	Expert Review Green;Literature	Cataracts			BIALLELIC, autosomal or pseudoautosomal	3-methylglutaconic aciduria, type VIII 617248	606441			27208207;27696117			3		2.76			ENSG00000115317	ENSG00000115317	HGNC:14348
INPP5K	gene	INPP5K	Expert Review Green;Literature	Cataracts			BIALLELIC, autosomal or pseudoautosomal	Congenital Muscular Dystrophy Overlapping Marinesco-Sjogren Syndrome and Dystroglycanopathy;Congenital Muscular Dystrophy with Cataracts and Mild Cognitive Impairment	607875			28190459;28190456			3		2.76			ENSG00000132376	ENSG00000132376	HGNC:33882
JAM3	gene	JAM3	Expert Review Green;Radboud University Medical Center, Nijmegen	Cataracts			BIALLELIC, autosomal or pseudoautosomal	Hemorrhagic destruction of the brain, subependymal calcification, and cataracts, 613730;Hemorrhagic destruction of the brain, subependymal calcification, and cataracts	606871						3		2.76			ENSG00000166086	ENSG00000166086	HGNC:15532
LCAT	gene	LCAT	Expert Review Green;Expert Review	Cataracts			BIALLELIC, autosomal or pseudoautosomal	Fish-eye disease 136120;Norum disease 245900	606967						3		2.76			ENSG00000213398	ENSG00000213398	HGNC:6522
LIM2	gene	LIM2	Expert Review Green;Radboud University Medical Center, Nijmegen;Illumina TruGenome Clinical Sequencing Services	Cataracts			BIALLELIC, autosomal or pseudoautosomal	Cortical Pulverulent Cataract;Cataract 19, 615277	154045			Ponnam et al (2008) Mol Vis 14:1204-1208;Pras et al (2002) Am J Hum genet 70:1363-7			3		2.76			ENSG00000105370	ENSG00000105370	HGNC:6610
LONP1	gene	LONP1	Expert Review Green;Literature	Cataracts			BIALLELIC, autosomal or pseudoautosomal	CODAS syndrome, 600373	605490			25574826;26622071;27878435;29408517;25808063;28148925			3		2.76			ENSG00000196365	ENSG00000196365	HGNC:9479
LSS	gene	LSS	Expert list;Expert Review Green	Cataracts			BIALLELIC, autosomal or pseudoautosomal	Cataract 44, 616509	600909			16440058;29016354;26200641			3		2.76			ENSG00000160285	ENSG00000160285	HGNC:6708
MAF	gene	MAF	Expert Review Green;UKGTN;Radboud University Medical Center, Nijmegen	Cataracts			MONOALLELIC, autosomal or pseudoautosomal, imprinted status unknown	Cataract, pulverulent or cerulean, with or without microcornea, 610202;CATARACT, DEAFNESS, INTELLECTUAL DISABILITY, SEIZURES, AND A DOWN SYNDROME-LIKE FACIES;CATARACT CONGENITAL CERULEAN TYPE 4;CATARACT PULVERULENT JUVENILE-ONSET MAF-RELATED (CAPJOM);Ayme-Gripp syndrome;Cataract 21, multiple types;Cataract pulverulent or cerulean with or without microcornea	177075						3		2.76			ENSG00000178573	ENSG00000178573	HGNC:6776
MAN2B1	gene	MAN2B1	Expert Review Green;UKGTN	Cataracts			BIALLELIC, autosomal or pseudoautosomal	Mannosidosis alpha- types I and II	609458			Riise Steinland et al (2011) Hum Mutat 33:511-520;Berg et al (1999) Am j Hum Genet 64:77-88;Gotoda et al (1998) Am J Hum Genet 63:1015-1024;and many others			3		2.76			ENSG00000104774	ENSG00000104774	HGNC:6826
MIP	gene	MIP	Expert Review Green;UKGTN;Radboud University Medical Center, Nijmegen;Illumina TruGenome Clinical Sequencing Services	Cataracts			MONOALLELIC, autosomal or pseudoautosomal, imprinted status unknown	Cataracts;Cataract 15, multiple types, 615274	154050						3		2.76			ENSG00000135517	ENSG00000135517	HGNC:7103
MIR184	gene	MIR184	Expert Review Green;UKGTN	Cataracts			MONOALLELIC, autosomal or pseudoautosomal, imprinted status unknown	EDICT	613146			Lechner et al (2013) Invest Ophthalmol Vis Sci 54:5266-5372;Hughes et al (2013) IOVS 54:5266;iliff et al (2012) IOVS 53:348-353			3		2.76			ENSG00000207695	ENSG00000207695	HGNC:31555
MSMO1	gene	MSMO1	Expert Review Green;Expert Review	Cataracts			BIALLELIC, autosomal or pseudoautosomal	Microcephaly, congenital cataract, and psoriasiform dermatitis, OMIM:616834;Microcephaly-congenital cataract-psoriasiform dermatitis syndrome, MONDO:0014793	607545						3		2.76			ENSG00000052802	ENSG00000052802	HGNC:10545
MYH9	gene	MYH9	Expert Review Green;UKGTN	Cataracts			MONOALLELIC, autosomal or pseudoautosomal, imprinted status unknown	Epstein syndrome;Fechtner syndrome	160775						3		2.76			ENSG00000100345	ENSG00000100345	HGNC:7579
NDP	gene	NDP	Expert Review Green;Expert list	Cataracts			X-LINKED: hemizygous mutation in males, biallelic mutations in females	Norrie Disease	300658						3		2.76			ENSG00000124479	ENSG00000124479	HGNC:7678
NF2	gene	NF2	Expert Review Green;UKGTN	Cataracts			MONOALLELIC, autosomal or pseudoautosomal, imprinted status unknown		607379			Baser et al (2011) Genet Med 13(6):576-581			3		2.76			ENSG00000186575	ENSG00000186575	HGNC:7773
NHS	gene	NHS	Expert Review Green;UKGTN;Radboud University Medical Center, Nijmegen	Cataracts			X-LINKED: hemizygous mutation in males, monoallelic mutations in females may cause disease (may be less severe, later onset than males)	Nance-Horan syndrome, 302350;Nance-Horan syndrome MIMID, Cataract congenital X-linked;cataract congenital X-linked;Nance-Horan syndrome;Nance-Horan syndrome, 302350;X-linked cataracts	300457						3		2.76			ENSG00000188158	ENSG00000188158	HGNC:7820
OCRL	gene	OCRL	Expert Review Green;UKGTN	Cataracts			X-LINKED: hemizygous mutation in males, biallelic mutations in females	Lowe syndrome, OMIM:309000;Confirmed DD gene for LOWE OCULOCEREBRORENAL SYNDROME	300535			33517444			3		2.76			ENSG00000122126	ENSG00000122126	HGNC:8108
OPA3	gene	OPA3	Expert Review Green;UKGTN;Radboud University Medical Center, Nijmegen	Cataracts			MONOALLELIC, autosomal or pseudoautosomal, imprinted status unknown	3-methylglutaconic aciduria, type III, 258501;autosomal dominant optic atrophy with cataract (ADOAC)	606580			Reynier et al (2004) J Med genet 41:e110;Grau et al (2013) J Med Genet 50:848-858			3		2.76			ENSG00000125741	ENSG00000125741	HGNC:8142
P3H2	gene	P3H2	Expert Review Green;Radboud University Medical Center, Nijmegen	Cataracts			BIALLELIC, autosomal or pseudoautosomal	Myopia, high, with cataract and vitreoretinal degeneration, 614292 -3	610341			Guo et al (2014) Clin Genet 86:575-579 PMID: 24172257;Khan et al (2015) Ophthalmic Genet. 36: 58-63 PMID: 25469533;Mordechai et al (2011) Hum. Genet. 89: 438-445 PMID: 21885030			3		2.76			ENSG00000090530	ENSG00000090530	HGNC:19317
PAX6	gene	PAX6	Expert Review Green;UKGTN;Illumina TruGenome Clinical Sequencing Services;Emory Genetics Laboratory;Radboud University Medical Center, Nijmegen	Cataracts			MONOALLELIC, autosomal or pseudoautosomal, imprinted status unknown	?Morning glory disc anomaly, 120430;Aniridia, 106210;Cataract with late-onset corneal dystrohpy, 106210;Coloboma of optic nerve, 120430;Coloboma, ocular, 120200;Foveal hypoplasia 1, 136520;Gillespie syndrome, 206700;Keratitis, 148190;Optic nerve hypoplasia, 165550;Peters anomaly, 604229;Aniridia, additional ocular abnormalities that may occur later in life include glaucoma, cataract, and corneal …	607108						3		2.76			ENSG00000007372	ENSG00000007372	HGNC:8620
PEX1	gene	PEX1	Expert Review Green;UKGTN	Cataracts			BIALLELIC, autosomal or pseudoautosomal	Peroxisome biogenesis disorder 1A (Zellweger);Refsum disease infantile;Adrenoleukodystrophy neonatal;Peroxisome biogenesis disorder	602136						3		2.76			ENSG00000127980	ENSG00000127980	HGNC:8850
PEX10	gene	PEX10	Expert Review Green;Expert list	Cataracts			BIALLELIC, autosomal or pseudoautosomal	Peroxisome biogenesis disorder	602859						3		2.76			ENSG00000157911	ENSG00000157911	HGNC:8851
PEX11B	gene	PEX11B	Expert Review Green;Expert list	Cataracts			BIALLELIC, autosomal or pseudoautosomal	Peroxisome biogenesis disorder	603867			Ebberink et al (2012) J Med Genet 49:307-13;Gillespie et al (2016) Ophthalmology 123:217-220			3		2.76			ENSG00000131779	ENSG00000131779	HGNC:8853
PEX12	gene	PEX12	Expert Review Green;UKGTN	Cataracts			BIALLELIC, autosomal or pseudoautosomal	Peroxisome biogenesis disorder 3A (Zellweger);PEROXISOME BIOGENESIS DISORDER COMPLEMENTATION GROUP 3;Peroxisome biogenesis disorder	601758						3		2.76			ENSG00000108733	ENSG00000108733	HGNC:8854
PEX13	gene	PEX13	Expert Review Green;UKGTN	Cataracts			BIALLELIC, autosomal or pseudoautosomal	Peroxisome biogenesis disorder 11A (Zellweger);Adrenoleukodystrophy neonatal;Peroxisome biogenesis disorder	601789						3		2.76			ENSG00000162928	ENSG00000162928	HGNC:8855
PEX14	gene	PEX14	Expert Review Green;Expert list	Cataracts			BIALLELIC, autosomal or pseudoautosomal	Peroxisome biogenesis disorder	601791						3		2.76			ENSG00000142655	ENSG00000142655	HGNC:8856
PEX16	gene	PEX16	Expert Review Green;UKGTN	Cataracts			BIALLELIC, autosomal or pseudoautosomal	Peroxisome biogenesis disorder 8A, (Zellweger);Peroxisome biogenesis disorder	603360						3		2.76			ENSG00000121680	ENSG00000121680	HGNC:8857
PEX19	gene	PEX19	Expert Review Green;Expert list	Cataracts			BIALLELIC, autosomal or pseudoautosomal	Peroxisome biogenesis disorder	600279						3		2.76			ENSG00000162735	ENSG00000162735	HGNC:9713
PEX2	gene	PEX2	Expert Review Green;UKGTN	Cataracts			BIALLELIC, autosomal or pseudoautosomal	Peroxisome biogenesis disorder 5A, (Zellweger);Zellweger sydrome;Peroxisome biogenesis disorder	170993						3		2.76			ENSG00000164751	ENSG00000164751	HGNC:9717
PEX26	gene	PEX26	Expert Review Green;UKGTN	Cataracts			BIALLELIC, autosomal or pseudoautosomal	Adrenoleukodystrophy neonatal;Peroxisome biogenesis disorder 7A (Zellweger);Refsum disease infantile;Peroxisome biogenesis disorder	608666						3		2.76			ENSG00000215193	ENSG00000215193	HGNC:22965
PEX3	gene	PEX3	Expert Review Green;UKGTN	Cataracts			BIALLELIC, autosomal or pseudoautosomal	Peroxisome biogenesis disorder 10A (Zellweger);confirmed DD gene for Zellweger syndrome;Peroxisome biogenesis disorder	603164						3		2.76			ENSG00000034693	ENSG00000034693	HGNC:8858
PEX5	gene	PEX5	Expert Review Green;Expert Review	Cataracts			BIALLELIC, autosomal or pseudoautosomal	Peroxisome biogenesis disorder 2A (Zellweger);Peroxisome biogenesis disorder 2B;Rhizomelic chondrodysplasia punctata, type 5	600414			Baroy et al (2015) Hum Mol Genet 24(20:5845-5854;Ebberink et al (2009) Hum Mutat 30:93-98			3		2.76			ENSG00000139197	ENSG00000139197	HGNC:9719
PEX6	gene	PEX6	Expert Review Green;UKGTN	Cataracts			BIALLELIC, autosomal or pseudoautosomal	Peroxisome biogenesis disorder 4A (Zellweger);Confirmed DD gene for ZELLWEGER SYNDROME;Peroxisome biogenesis disorder	601498						3		2.76			ENSG00000124587	ENSG00000124587	HGNC:8859
PEX7	gene	PEX7	Expert Review Green;UKGTN	Cataracts			BIALLELIC, autosomal or pseudoautosomal	Rhizomelic chondrodysplasia punctata type 1;Confirmed DD gene for Rhizomelic chondrodysplasia punctata type 1;Refsum disease;Peroxisome biogenesis disorder	601757						3		2.76			ENSG00000112357	ENSG00000112357	HGNC:8860
PITX3	gene	PITX3	Expert Review Green;UKGTN;Radboud University Medical Center, Nijmegen	Cataracts			MONOALLELIC, autosomal or pseudoautosomal, imprinted status unknown	Anterior segment mesenchymal dysgenesis, 107250;Cataract posterior polar 4;Anterior segment mesenchymal dysgenesis;cataract autosomal dominant;cataract posterior polar type 4 (CTPP4);Cataract 11, multiple types;Cataract 11, syndromic	602669			Berry et al (2004) J. Med. Genet. 41: e109			3		2.76			ENSG00000107859	ENSG00000107859	HGNC:9006
PXDN	gene	PXDN	Expert Review Green;UKGTN	Cataracts			BIALLELIC, autosomal or pseudoautosomal	Congenital cataract, corneal opacity, developmental glaucoma;corneal opacification associated with other ocular anomalies (COPA)	605158			Khan et al (2011) Invest. Ophthal. Vis. Sci. 52: 4294-4299;Choi et al. (2015) Europ. J. Hum. Genet. 23: 337-341			3		2.76			ENSG00000130508	ENSG00000130508	HGNC:14966
RAB18	gene	RAB18	Expert Review Green;UKGTN	Cataracts			BIALLELIC, autosomal or pseudoautosomal	Warburg micro syndrome 3;Warburg Micro syndrome-3	602207			Handley et al (2013) Hum Mutat 34:686-96			3		2.76			ENSG00000099246	ENSG00000099246	HGNC:14244
RAB3GAP1	gene	RAB3GAP1	Expert Review Green;UKGTN	Cataracts			BIALLELIC, autosomal or pseudoautosomal	Warburg micro syndrome 1;Warburg Micro syndrome-1	602536			Handley et al (2013) Hum Mutat 34:686-96			3		2.76			ENSG00000115839	ENSG00000115839	HGNC:17063
RAB3GAP2	gene	RAB3GAP2	Expert Review Green;UKGTN	Cataracts			BIALLELIC, autosomal or pseudoautosomal	Martsolf syndrome;Warburg micro syndrome 2;Warburg Micro syndrome-2	609275			Handley et al (2013) Hum Mutat 34:686-96			3		2.76			ENSG00000118873	ENSG00000118873	HGNC:17168
SC5D	gene	SC5D	Expert Review Green;UKGTN	Cataracts			BIALLELIC, autosomal or pseudoautosomal		602286			Rossi et al (2007) Am J Med Genet A 143A:2371-2381;Gillespie et al (2014) Ophthalmology 121(11):2124-37			3		2.76			ENSG00000109929	ENSG00000109929	HGNC:10547
SIL1	gene	SIL1	Expert Review Green;UKGTN	Cataracts			BIALLELIC, autosomal or pseudoautosomal	Marinesco-Sjogren syndrome, 248800	608005						3		2.76			ENSG00000120725	ENSG00000120725	HGNC:24624
SLC2A1	gene	SLC2A1	Expert Review Green;UKGTN	Cataracts			MONOALLELIC, autosomal or pseudoautosomal, NOT imprinted	Stomatin-deficient cryohydrocytosis with neurologic defects 608885	138140			Gillespie et al (2016) Ophthalmol 123:217-220;Flatt et al (2011) 118(19):5267-77			3		2.76			ENSG00000117394	ENSG00000117394	HGNC:11005
SLC33A1	gene	SLC33A1	Expert Review Green;UKGTN;Radboud University Medical Center, Nijmegen	Cataracts			BIALLELIC, autosomal or pseudoautosomal	Spastic paraplegia 42, autosomal dominant, 612539;Congenital cataracts, hearing loss, and neurodegeneration, 614482;Congenital cataracts hearing loss and neurodegeneration;AUTOSOMAL-RECESSIVE DISORDER WITH CONGENITAL CATARACTS, HEARING LOSS, AND LOW SERUM COPPER AND CERULOPLASMIN	603690			Huppke et al (2012) Am. J. Hum. Genet. 90: 61-68			3		2.76			ENSG00000169359	ENSG00000169359	HGNC:95
SRD5A3	gene	SRD5A3	Expert Review Green;UKGTN	Cataracts			BIALLELIC, autosomal or pseudoautosomal	Kahrizi syndrome.	611715			Kahrizi et al (2011) Europ. J. Hum. Genet. 19: 115-117;Najmabadi et al (2011) Nature 478:57			3		2.76			ENSG00000128039	ENSG00000128039	HGNC:25812
TDRD7	gene	TDRD7	Expert Review Green;UKGTN;Radboud University Medical Center, Nijmegen;Illumina TruGenome Clinical Sequencing Services	Cataracts			BIALLELIC, autosomal or pseudoautosomal	Congenital Cataract;Cataract 36, 613887	611258			PMID: 25120344;24435515;Lachke et al (2011) Science 331(6024):1571-1576			3		2.76			ENSG00000196116	ENSG00000196116	HGNC:30831
TFAP2A	gene	TFAP2A	Expert Review Green;Expert list	Cataracts			MONOALLELIC, autosomal or pseudoautosomal, imprinted status unknown	Branchiooculofacial syndrome	107580			Gestri et al (2009) Hum Genet 126:791-803. Milunsky et al. 2008 Am J Hum Genet. 2 82(5):1171_1177. Reiber et al (2010) Am J Med Genet 152A:994-999.			3		2.76			ENSG00000137203	ENSG00000137203	HGNC:11742
VIM	gene	VIM	Expert Review Green;Radboud University Medical Center, Nijmegen	Cataracts			MONOALLELIC, autosomal or pseudoautosomal, imprinted status unknown	Cataract 30, pulverulent, 116300	193060			PMID: 26694549;PMID: 19126778 Muller et al (2009) Hum Mol Genet 18:1052-1057 - sequencing of the VIM gene in 90 individuals wuth congenital cataract, identified a E151K missense variant in one individual, which functional studies showed disrupted function;PMID: 26694549 Ma et al, 2016 - novel likely pathogenic frameshift variant identified in a patient with congenital cataracts p.Val6Cysfs 26;PMI…			3		2.76			ENSG00000026025	ENSG00000026025	HGNC:12692
VSX2	gene	VSX2	Expert Review Green;Expert list	Cataracts			BIALLELIC, autosomal or pseudoautosomal	Microphthalmia, cataracts and iris abnormalities	142993			Percin et al (2000) Nature Genet. 25: 397-401			3		2.76			ENSG00000119614	ENSG00000119614	HGNC:1975
WFS1	gene	WFS1	Expert list;Expert Review Green	Cataracts			BOTH monoallelic and biallelic, autosomal or pseudoautosomal	?Cataract 41, 116400	606201			27217304;21067485;28468959;23531866;21623599;23373429;28271591;16151413;27468121			3		2.76			ENSG00000109501	ENSG00000109501	HGNC:12762
WRN	gene	WRN	Expert Review Green;Expert list	Cataracts			BIALLELIC, autosomal or pseudoautosomal	Werner syndrome	604611						3		2.76			ENSG00000165392	ENSG00000165392	HGNC:12791
XYLT2	gene	XYLT2	Expert list;Expert Review Green	Cataracts			BIALLELIC, autosomal or pseudoautosomal	Spondyloocular syndrome, 605822	608125			26987875;26027496;28884924;30496831;29136277			3		2.76			ENSG00000015532	ENSG00000015532	HGNC:15517
ABHD12	gene	ABHD12	Expert Review Amber;Radboud University Medical Center, Nijmegen;Illumina TruGenome Clinical Sequencing Services	Cataracts			BIALLELIC, autosomal or pseudoautosomal	Polyneuropathy, hearing loss, ataxia, retinitis pigmentosa, and cataract, OMIM:612674;PHARC syndrome, MONDO:0012984	613599			32077159;29571850;28448692;24697911			2		2.76			ENSG00000100997	ENSG00000100997	HGNC:15868
ANAPC1	gene	ANAPC1	Expert Review Amber;Expert list	Cataracts			BIALLELIC, autosomal or pseudoautosomal	Rothmund Thomson syndrome type 1, OMIM:618625, MONDO:0016368	608473			31303264			2		2.76			ENSG00000153107	ENSG00000153107	HGNC:19988
ATAD3A	gene	ATAD3A	Expert Review Amber;Literature	Cataracts			BIALLELIC, autosomal or pseudoautosomal	Harel-Yoon syndrome, OMIM:617183	612316			27640307;28652416;28158749;31727539			2		2.76			ENSG00000197785	ENSG00000197785	HGNC:25567
COG4	gene	COG4	Expert Review Amber;Expert list	Cataracts			MONOALLELIC, autosomal or pseudoautosomal, NOT imprinted	Saul-Wilson syndrome, OMIM:618150;microcephalic osteodysplastic dysplasia, Saul-Wilson type, MONDO:0019407	606976			31949312;30290151			2		2.76		Other	ENSG00000103051	ENSG00000103051	HGNC:18620
COPB1	gene	COPB1	Expert Review Amber;Literature	Cataracts			BIALLELIC, autosomal or pseudoautosomal	Baralle-Macken syndrome, OMIM:619255;Severe intellectual disability;Cataracts;Variable microcephaly	600959			33632302			2		2.76			ENSG00000129083	ENSG00000129083	HGNC:2231
CTDP1	gene	CTDP1	Expert Review Amber;Radboud University Medical Center, Nijmegen	Cataracts				Congenital cataracts, facial dysmorphism, and neuropathy, OMIM:604168, MONDO:0011402	604927			14517542;24690360			2		2.76			ENSG00000060069	ENSG00000060069	HGNC:2498
DYRK1A	gene	DYRK1A	Expert Review Amber;Expert list	Cataracts			MONOALLELIC, autosomal or pseudoautosomal, imprinted status unknown	Mental retardation, autosomal dominant 7, 614104	600855			28053047;25944381;32838606;33562844			2		2.76			ENSG00000157540	ENSG00000157540	HGNC:3091
FAR1	gene	FAR1	Expert Review Amber;Literature	Cataracts			BOTH monoallelic and biallelic, autosomal or pseudoautosomal	Peroxisomal fatty acyl-CoA reductase 1 disorder, OMIM:616154	616107			25439727;30561787;33239752			2		2.76			ENSG00000197601	ENSG00000197601	HGNC:26222
GALM	gene	GALM	Expert Review Amber;Expert list	Cataracts			BIALLELIC, autosomal or pseudoautosomal	Galactosemia IV, 618881	137030			30451973;30910422			2		2.76			ENSG00000143891	ENSG00000143891	HGNC:24063
GFER	gene	GFER	Expert Review Amber;Radboud University Medical Center, Nijmegen	Cataracts			BIALLELIC, autosomal or pseudoautosomal	Myopathy, mitochondrial progressive, with congenital cataract and developmental delay, OMIM:613076	600924			19409522;25269795;28155230			2		2.76			ENSG00000127554	ENSG00000127554	HGNC:4236
GLS	gene	GLS	Expert Review Amber;Expert list	Cataracts			MONOALLELIC, autosomal or pseudoautosomal, imprinted status unknown	?Infantile cataract, skin abnormalities, glutamate excess, and impaired intellectual development, OMIM:618339;Infantile cataract, skin abnormalities, glutamate excess, and impaired intellectual development, MONDO:0032685	138280			30239721			2		2.76			ENSG00000115419	ENSG00000115419	HGNC:4331
INTS1	gene	INTS1	Expert Review Amber;Expert list	Cataracts			BIALLELIC, autosomal or pseudoautosomal	Neurodevelopmental disorder with cataracts, poor growth, and dysmorphic facies, OMIM:618571, MONDO:0032817	611345			28542170;30622326;31428919			2		2.76			ENSG00000164880	ENSG00000164880	HGNC:24555
MED27	gene	MED27	Expert Review Amber;Literature	Cataracts			BIALLELIC, autosomal or pseudoautosomal	Intellectual disability;Axial hypotonia;Spasticity;Dystonia;Cerebellar hypoplasia;Cataracts;Epilepsy	605044			33443317			2		2.76			ENSG00000160563	ENSG00000160563	HGNC:2377
NACC1	gene	NACC1	Expert Review Amber;Expert list	Cataracts			MONOALLELIC, autosomal or pseudoautosomal, NOT imprinted	Neurodevelopmental disorder with epilepsy, cataracts, feeding difficulties, and delayed brain myelination, OMIM:617393, MONDO:0044306	610672			28132692			2		2.76			ENSG00000160877	ENSG00000160877	HGNC:20967
NUP188	gene	NUP188	Expert Review Amber;Expert list	Cataracts			BIALLELIC, autosomal or pseudoautosomal	Sandestig-Stefanova syndrome, 618804	615587			32021605;28726809;32275884			2		2.76			ENSG00000095319	ENSG00000095319	HGNC:17859
PANK4	gene	PANK4	Expert Review Amber;Expert list	Cataracts			MONOALLELIC, autosomal or pseudoautosomal, NOT imprinted	Congenital posterior cataract	606162			30585370			2		2.76			ENSG00000157881	ENSG00000157881	HGNC:19366
PIK3C2A	gene	PIK3C2A	Expert Review Amber;Literature	Cataracts			BIALLELIC, autosomal or pseudoautosomal	Oculoskeletodental syndrome, OMIM:618440, MONDO:0034145	603601			31034465			2		2.76			ENSG00000011405	ENSG00000011405	HGNC:8971
PLOD3	gene	PLOD3	Expert Review Amber;Expert list	Cataracts			BIALLELIC, autosomal or pseudoautosomal	Lysyl hydroxylase 3 deficiency, MIM#612394	603066			18834968;30463024;31129566			2		2.76			ENSG00000106397	ENSG00000106397	HGNC:9083
POLG	gene	POLG	Expert Review Amber;Expert list	Cataracts			BOTH monoallelic and biallelic, autosomal or pseudoautosomal	POLG-related disorders	174763			20301791;29358615;22405928			2		2.76			ENSG00000140521	ENSG00000140521	HGNC:9179
PSMC3	gene	PSMC3	Expert Review Amber;Literature	Cataracts			BIALLELIC, autosomal or pseudoautosomal	Deafness;cataract	186852			32500975			2		2.76			ENSG00000165916	ENSG00000165916	HGNC:9549
RIC1	gene	RIC1	Expert Review Amber;Literature	Cataracts			BIALLELIC, autosomal or pseudoautosomal	CATIFA syndrome 618761	610354			27878435;31932796			2		2.76			ENSG00000107036	ENSG00000107036	HGNC:17686
SIPA1L3	gene	SIPA1L3	Expert Review Amber;Literature	Cataracts			BOTH monoallelic and biallelic, autosomal or pseudoautosomal	?Cataract 45	616655			25804400;26231217;27993984;28951961			2		2.76			ENSG00000105738	ENSG00000105738	HGNC:23801
SLC16A12	gene	SLC16A12	Expert Review Amber;UKGTN;Radboud University Medical Center, Nijmegen	Cataracts			MONOALLELIC, autosomal or pseudoautosomal, imprinted status unknown	Cataract 47, juvenile, with microcornea, OMIM:612018;juvenile cataract-microcornea-renal glucosuria syndrome, MONDO:0012786	611910			18304496;21778275;20181839;29088427			2		2.76		Other - please provide details in the comments	ENSG00000152779	ENSG00000152779	HGNC:23094
SMG8	gene	SMG8	Expert Review Amber;Literature	Cataracts			BIALLELIC, autosomal or pseudoautosomal	Intellectual disability;Microcephaly;Short stature;Facial dysmorphism;Cataract	613175			31130284;33242396			2		2.76			ENSG00000167447	ENSG00000167447	HGNC:25551
SREBF1	gene	SREBF1	Expert Review Amber;Literature	Cataracts			MONOALLELIC, autosomal or pseudoautosomal, NOT imprinted	Mucoepithelial dysplasia, hereditary, OMIM:158310, MONDO:0008017	184756			32497488;31790666;32902915			2		2.76			ENSG00000072310	ENSG00000072310	HGNC:11289
TKFC	gene	TKFC	Expert Review Amber;Expert list	Cataracts			BIALLELIC, autosomal or pseudoautosomal	Triokinase and FMN cyclase deficiency syndrome, 618805	615844			32004446			2		2.76			ENSG00000149476	ENSG00000149476	HGNC:24552
VPS4A	gene	VPS4A	Expert Review Amber;Expert Review	Cataracts			MONOALLELIC, autosomal or pseudoautosomal, NOT imprinted	CIMDAG syndrome	609982			33186545;33186543;33460484			2		2.76			ENSG00000132612	ENSG00000132612	HGNC:13488
ZNF526	gene	ZNF526	Expert Review Amber;Literature	Cataracts			BIALLELIC, autosomal or pseudoautosomal	Intellectual disability;Microcephaly;Cataracts;Epilepsy;Hypertonia;Dystonia	614387			33397746			2		2.76			ENSG00000167625	ENSG00000167625	HGNC:29415
ADAMTSL4	gene	ADAMTSL4	Expert Review Red;Expert list	Cataracts			BIALLELIC, autosomal or pseudoautosomal	Ectopia lentis, isolated, autosomal recessive;Ectopia lentis et pupillae	610113			Aragon-Martin et al (2010) Hum Mutat 31:E1622-E1633;Neuhann (2015) Am J Hum genet 167A:2376-2381			1		2.76			ENSG00000143382	ENSG00000143382	HGNC:19706
AKR1E2	gene	AKR1E2	Expert Review Red;Expert list	Cataracts			Unknown	glycogen-derived 1, 5-anhydro-D-fructose accumulation, osmotic cataract	617451			Aldahmesh (2012) Genet Med 14(12):955-962, PMID: 22935719			1		2.76			ENSG00000165568	ENSG00000165568	HGNC:23437
AP4B1	gene	AP4B1	Expert Review Red;Expert list	Cataracts			BIALLELIC, autosomal or pseudoautosomal	AP-4 deficiency syndrome and ocular anomalies	607245			29430868			1		2.76			ENSG00000134262	ENSG00000134262	HGNC:572
B3GALNT2	gene	B3GALNT2	Expert Review Red;Other	Cataracts			BIALLELIC, autosomal or pseudoautosomal	Muscular dystrophy-dystroglycanopathy (congenital with brain and eye anomalies, type A, 11	610194						1		2.76			ENSG00000162885	ENSG00000162885	HGNC:28596
B4GAT1	gene	B4GAT1	Expert Review Red;Other	Cataracts			BIALLELIC, autosomal or pseudoautosomal	Muscular dystrophy-dystroglycanopathy (congenital with brain and eye anomalies), type A, 13	605517						1		2.76			ENSG00000174684	ENSG00000174684	HGNC:15685
BEST1	gene	BEST1	Expert Review Red;UKGTN;Radboud University Medical Center, Nijmegen;Emory Genetics Laboratory	Cataracts			MONOALLELIC, autosomal or pseudoautosomal, imprinted status unknown	Autosomal Dominant Vitreoretinochoroidopathy (ADVIRC) -dditional features include congenital or early-onset cataracts, microcornea, hypermetrophic, and shallow anterior chamber.;Best macular dystrophy, 153700Maculopathy, bull's-eyeVitelliform macular dystrophy, adult-onset, 608161Bestrophinopathy, 611809Vitreoretinochoroidopathy, 193220Microcornea, rod-cone dystrophy, cataract, and posterior stap…	607854						1		2.76			ENSG00000167995	ENSG00000167995	HGNC:12703
BUB1B	gene	BUB1B	Expert Review Red;UKGTN	Cataracts			BIALLELIC, autosomal or pseudoautosomal	Mosaic variegated aneuploidy	602860						1		2.76			ENSG00000156970	ENSG00000156970	HGNC:1149
CAPN15	gene	CAPN15	Expert Review Red;UKGTN	Cataracts					603267						1		2.76			ENSG00000103326	ENSG00000103326	HGNC:11182
CBS	gene	CBS	Expert Review Red;UKGTN	Cataracts			BIALLELIC, autosomal or pseudoautosomal	Homocystinuria, AR;Homocystinuria B6-responsive and nonresponsive types;confirmed DD gene for CYSTATHIONINE BETA-SYNTHASE DEFICIENCY	613381			Many on HGMD			1		2.76			ENSG00000160200	ENSG00000160200	HGNC:1550
CDKN2A	gene	CDKN2A	Expert Review Red;UKGTN	Cataracts					600160						1		2.76			ENSG00000147889	ENSG00000147889	HGNC:1787
COL6A3	gene	COL6A3	Expert Review Red;Literature	Cataracts			BIALLELIC, autosomal or pseudoautosomal	Peters anomaly	120250			33304895			1		2.76			ENSG00000163359	ENSG00000163359	HGNC:2213
CRYGA	gene	CRYGA	Expert Review Red;UKGTN	Cataracts					123660						1		2.76			ENSG00000168582	ENSG00000168582	HGNC:2408
CRYGB	gene	CRYGB	Expert Review Red;UKGTN;Radboud University Medical Center, Nijmegen	Cataracts			BOTH monoallelic and biallelic (but BIALLELIC mutations cause a more SEVERE disease form), autosomal or pseudoautosomal	Cataract 39, multiple types, autosomal dominant, 615188	123670			Alfadhli et al (2012) Mol. Vis. 18: 2931-2936;Mouse mutation: Li et al (2008) Invest. Ophthal. Vis. Sci. 49: 304-309;PMID: 21941057 - a SNP associated with susceptibility to cataract.			1		2.76			ENSG00000182187	ENSG00000182187	HGNC:2409
CRYGFP	gene	CRYGFP	Expert Review Red;UKGTN	Cataracts											1		2.76			ENSG00000232799	ENSG00000232799	HGNC:2413
DAG1	gene	DAG1	Expert Review Red;Other	Cataracts			BIALLELIC, autosomal or pseudoautosomal	Muscular dystrophy-dystroglycanopathy (congenital with brain and eye anomalies), type A, 9	128239						1		2.76			ENSG00000173402	ENSG00000173402	HGNC:2666
ESCO2	gene	ESCO2	Expert Review Red;UKGTN	Cataracts			BIALLELIC, autosomal or pseudoautosomal	Vega et al (2010) J. Med. Genet. 47: 30-37;Roberts syndrome 238300	609353			Vega et al (2010) J. Med. Genet. 47: 30-37.			1		2.76			ENSG00000171320	ENSG00000171320	HGNC:27230
EYA1	gene	EYA1	Expert Review Red;UKGTN;Radboud University Medical Center, Nijmegen	Cataracts				Branchiootorenal syndrome 1, with or without cataracts, 113650;Anterior segment anomalies with or without cataract, 113650;Branchiootic syndrome 1, 602588;Otofaciocervical syndrome, 166780	601653						1		2.76			ENSG00000104313	ENSG00000104313	HGNC:3519
FBN1	gene	FBN1	Expert Review Red;UKGTN	Cataracts			MONOALLELIC, autosomal or pseudoautosomal, imprinted status unknown	congenital ectopia lentis;Marfan syndrome;Weill-Marchesani syndrome	134797			Aragon-Martin et al (2010) Hum Mutat 31:E1622-E1633;Li et al (2004) Mol Vis 20:1017			1		2.76			ENSG00000166147	ENSG00000166147	HGNC:3603
FKRP	gene	FKRP	Expert Review Red;UKGTN	Cataracts			BIALLELIC, autosomal or pseudoautosomal	Confirmed DD gene for Muscular dystrophy-dystroglycanopathy (congenital with brain and eye anomalies) type A5	606596			Chiara Manzini et al (2008) Hum Mutat 29:E231-E241;van Reeuwijk et al (2010) Clin genet 78:275-281			1		2.76			ENSG00000181027	ENSG00000181027	HGNC:17997
FKTN	gene	FKTN	Expert Review Red;UKGTN	Cataracts			BIALLELIC, autosomal or pseudoautosomal	Confirmed DD gene for Muscular dystrophy-dystroglycanopathy (congenital with brain and eye anomalies) type A4	607440			Saito et al (2010) Am J Med Genet 92:184-190;Cotarelo et al (2008) Clin Genet 73:139-145			1		2.76			ENSG00000106692	ENSG00000106692	HGNC:3622
FLNB	gene	FLNB	Expert Review Red;UKGTN	Cataracts			BIALLELIC, autosomal or pseudoautosomal		603381			Steiner et al (2000) Am J Med Genet 91:131-134			1		2.76			ENSG00000136068	ENSG00000136068	HGNC:3755
FOXC1	gene	FOXC1	Expert Review Red;UKGTN	Cataracts			MONOALLELIC, autosomal or pseudoautosomal, imprinted status unknown	Axenfeld-Rieger syndrome type 3	601090			Many for Axenfield-Rieger syndrome, Peters anomaly			1		2.76			ENSG00000054598	ENSG00000054598	HGNC:3800
FOXD3	gene	FOXD3	Expert Review Red;Expert list	Cataracts			Unknown	Anterior segment dysgenesis, Peter s anomaly	611539			Kloss et al (2012) Mol Vis 18:1740-9			1		2.76			ENSG00000187140	ENSG00000187140	HGNC:3804
FZD4	gene	FZD4	Expert Review Red;UKGTN	Cataracts			MONOALLELIC, autosomal or pseudoautosomal, imprinted status unknown		604579						1		2.76			ENSG00000174804	ENSG00000174804	HGNC:4042
GJA1	gene	GJA1	Expert Review Red;UKGTN	Cataracts			BOTH monoallelic and biallelic, autosomal or pseudoautosomal	Oculodentodigital Dysplasia	121014			Paznekas et al (2009) Hum Mutat30:724-733			1		2.76			ENSG00000152661	ENSG00000152661	HGNC:4274
GJC3	gene	GJC3	Expert Review Red;UKGTN	Cataracts					611925						1		2.76			ENSG00000176402	ENSG00000176402	HGNC:17495
GJE1	gene	GJE1	Expert Review Red;UKGTN	Cataracts											1		2.76			ENSG00000203733	ENSG00000203733	HGNC:33251
GMPPB	gene	GMPPB	Expert Review Red;Other	Cataracts			BIALLELIC, autosomal or pseudoautosomal	Muscular dystrophy-dystroglycanopathy (congenital with brain and eye anomalies), type A, 14	615320						1		2.76			ENSG00000173540	ENSG00000173540	HGNC:22932
HCCS	gene	HCCS	Expert Review Red;UKGTN	Cataracts			X-LINKED: hemizygous mutation in males, monoallelic mutations in females may cause disease (may be less severe, later onset than males)	Is a confirmed DD gene for MICROPHTHALMIA SYNDROMIC TYPE 7;Linear skin defects with multiple congenital anomalies 1, 309801	300056			van Rahden et al (2014) Orphanet J Rare Dis 9:53;Wimplinger et al (2006) Am J Hum Genet 79:878.			1		2.76			ENSG00000004961	ENSG00000004961	HGNC:4837
ISPD	gene	ISPD	Expert Review Red;Other	Cataracts			BIALLELIC, autosomal or pseudoautosomal	Muscular dystrophy-dystroglycanopathy (congenital with brain and eye anomalies), type A, 7	614631						1		2.76			ENSG00000214960	ENSG00000214960	HGNC:37276
KIAA1109	gene	KIAA1109	Expert Review Red;Expert list	Cataracts			BIALLELIC, autosomal or pseudoautosomal	Alkuraya-Kucinskas syndrome, 617822;Brain atrophy, Dandy Walker and Contractures	611565			29290337;30906834			1		2.76			ENSG00000138688	ENSG00000138688	HGNC:26953
LARGE1	gene	LARGE1	Expert Review Red;UKGTN	Cataracts			BIALLELIC, autosomal or pseudoautosomal	Confirmed DD gene for Muscular dystrophy-dystroglycanopathy (congenital with brain and eye anomalies) type A6	603590			van Reeuwijk et al (2007) Hum Genet 121:685-690;Meilleur et al (2014) J Neuropathol Exp Neurol 73:425-441			1		2.76			ENSG00000133424	ENSG00000133424	HGNC:6511
LCT	gene	LCT	Expert Review Red;UKGTN	Cataracts				Congenital lactase deficiency	603202						1		2.76			ENSG00000115850	ENSG00000115850	HGNC:6530
LMX1B	gene	LMX1B	Expert Review Red;UKGTN	Cataracts			MONOALLELIC, autosomal or pseudoautosomal, imprinted status unknown	Confirmed DD gene for Nail-patella syndrome	602575			Bongers et al (2005) Eur j Hum Genet 13:935-946			1		2.76			ENSG00000136944	ENSG00000136944	HGNC:6654
LRP5	gene	LRP5	Expert Review Red;UKGTN	Cataracts			BIALLELIC, autosomal or pseudoautosomal	Osteoporosis-pseudoglioma syndrome;Exudative vitreoretinopathy 4	603506						1		2.76			ENSG00000162337	ENSG00000162337	HGNC:6697
LTBP2	gene	LTBP2	Expert Review Red;UKGTN	Cataracts			BIALLELIC, autosomal or pseudoautosomal		602091						1		2.76			ENSG00000119681	ENSG00000119681	HGNC:6715
LTBP3	gene	LTBP3	Expert Review Red;UKGTN	Cataracts				Confirmed DD gene for PLATYSPONDYLY WITH AMELOGENESIS IMPERFECTA	602090						1		2.76			ENSG00000168056	ENSG00000168056	HGNC:6716
MAFIP	gene	MAFIP	Expert Review Red;UKGTN	Cataracts											1		2.76					HGNC:31102
MAN2A1	gene	MAN2A1	Expert Review Red;Expert list	Cataracts			Unknown	Homo sapiens mannosidase, alpha, class 2A, member 1 (MAN2A1), mRNA	154582						1		2.76			ENSG00000112893	ENSG00000112893	HGNC:6824
MFSD6L	gene	MFSD6L	Expert Review Red;Expert list	Cataracts			Unknown	Neuronal ceroid lipofucinosis				Aldahmesh (2012) Genet Med 14(12):955-962			1		2.76			ENSG00000185156	ENSG00000185156	HGNC:26656
MIPEP	gene	MIPEP	Expert Review Red;UKGTN	Cataracts					602241						1		2.76			ENSG00000027001	ENSG00000027001	HGNC:7104
MMP1	gene	MMP1	Expert Review Red;UKGTN	Cataracts			BIALLELIC, autosomal or pseudoautosomal	{Epidermolysis bullosa dystrophica, autosomal recessive, modifier of}	120353						1		2.76			ENSG00000196611	ENSG00000196611	HGNC:7155
NECTIN3	gene	NECTIN3	Expert Review Red;UKGTN	Cataracts					607147			Lachke et al (2012) Hum Genet 131:235-250			1		2.76			ENSG00000177707	ENSG00000177707	HGNC:17664
NSUN2	gene	NSUN2	Expert Review Red;Literature	Cataracts			BIALLELIC, autosomal or pseudoautosomal	Mental retardation, autosomal recessive 5, OMIM:611091;cataracts	610916			33084202			1		2.76			ENSG00000037474	ENSG00000037474	HGNC:25994
OTX2	gene	OTX2	Expert Review Red;UKGTN	Cataracts			MONOALLELIC, autosomal or pseudoautosomal, imprinted status unknown	confirmed DD gene for MICROPHTHALMIA SYNDROMIC TYPE 5	600037						1		2.76			ENSG00000165588	ENSG00000165588	HGNC:8522
PEX5L	gene	PEX5L	Expert Review Red;Expert list	Cataracts			Unknown	Peroxisome biogenesis disorder	611058						1		2.76			ENSG00000114757	ENSG00000114757	HGNC:30024
PISD	gene	PISD	Expert Review Red;Expert list	Cataracts			BIALLELIC, autosomal or pseudoautosomal	Liberfarb syndrome, 618889	612770			31263216;30858161;30488656;3561949			1		2.76			ENSG00000241878	ENSG00000241878	HGNC:8999
PITX2	gene	PITX2	Expert Review Red;UKGTN;Illumina TruGenome Clinical Sequencing Services	Cataracts			MONOALLELIC, autosomal or pseudoautosomal, imprinted status unknown	Cataracts	601542						1		2.76			ENSG00000164093	ENSG00000164093	HGNC:9005
POMGNT1	gene	POMGNT1	Expert Review Red;Other	Cataracts			BIALLELIC, autosomal or pseudoautosomal	Muscular dystrophy-dystroglycanopathy (congenital with brain and eye anomalies), type A, 3	606822						1		2.76			ENSG00000085998	ENSG00000085998	HGNC:19139
POMGNT2	gene	POMGNT2	Expert Review Red;Other	Cataracts			BIALLELIC, autosomal or pseudoautosomal	Muscular dystrophy-dystroglycanopathy (congenital with brain and eye anomalies, type A, 8	614828						1		2.76			ENSG00000144647	ENSG00000144647	HGNC:25902
POMK	gene	POMK	Expert Review Red;Other	Cataracts			BIALLELIC, autosomal or pseudoautosomal	Muscular dystrophy-dystroglycanopathy (congenital with brain and eye anomalies), type A, 12	615247						1		2.76			ENSG00000185900	ENSG00000185900	HGNC:26267
POMT1	gene	POMT1	Expert Review Red;UKGTN	Cataracts			BIALLELIC, autosomal or pseudoautosomal	Muscular dystrophy-dystroglycanopathy (congenital with brain and eye anomalies) type A1;muscular dystrophy-dystroglycanopathy (MDDG)	607423			Chiara Manzini et al (2008) Hum Mutat 29:E231-E241			1		2.76			ENSG00000130714	ENSG00000130714	HGNC:9202
POMT2	gene	POMT2	Expert Review Red;UKGTN	Cataracts			BIALLELIC, autosomal or pseudoautosomal	Muscular dystrophy-dystroglycanopathy (congenital with brain and eye anomalies) type A2;muscular dystrophy-dystroglycanopathy (MDDG)	607439			Godfrey et al (2007) Brain 130:2725-35;Chiara Manzini et al (2008) Hum Mutat 29:E231-E241			1		2.76			ENSG00000009830	ENSG00000009830	HGNC:19743
PRX	gene	PRX	Literature	Cataracts			MONOALLELIC, autosomal or pseudoautosomal, imprinted status unknown	Congenital cataract	605725			27081207			1		2.76			ENSG00000105227	ENSG00000105227	HGNC:13797
PTCH1	gene	PTCH1	Expert Review Red;UKGTN	Cataracts			MONOALLELIC, autosomal or pseudoautosomal, imprinted status unknown	BASAL CELL NEVUS SYNDROME	601309			Chassaing et al (2016) Genome Res. 26: 474-485			1		2.76			ENSG00000185920	ENSG00000185920	HGNC:9585
RECQL4	gene	RECQL4	Expert Review Red;UKGTN	Cataracts			BIALLELIC, autosomal or pseudoautosomal	Rothmund-Thomson syndrome, 268400;RAPADILINO syndrome, 266280;Baller-Gerold syndrome, 218600;Rothmund-Thomson syndrome	603780			Wang et al (2001) Am J Med Genet 102:11-17;Wang et al (2003) J. Nat. Cancer Inst. 95: 669-674			1		2.76			ENSG00000160957	ENSG00000160957	HGNC:9949
RNLS	gene	RNLS	Expert Review Red;Expert list	Cataracts			BIALLELIC, autosomal or pseudoautosomal	Congenital cataract, autosomal recessive	609360			22935719			1		2.76			ENSG00000184719	ENSG00000184719	HGNC:25641
RNPC3	gene	RNPC3	Literature;Expert Review	Cataracts			BIALLELIC, autosomal or pseudoautosomal	isolated growth hormone deficiency;?Growth hormone deficiency, isolated, type V, 618160;congenital cataracts				24480542;29866761;32462814			1		2.76			ENSG00000185946	ENSG00000185946	HGNC:18666
SEC23A	gene	SEC23A	Expert Review Red;UKGTN	Cataracts			BIALLELIC, autosomal or pseudoautosomal	Craniolenticulosutural dysplasia;Cranio-lenticulo-sutural dysplasia	610511			PMID: 21039434;16980979;Boyadjiev et al (2006) Nature Genet. 38: 1192-1197;Boyadjiev et al (2011) Clin. Genet. 80: 169-176.			1		2.76			ENSG00000100934	ENSG00000100934	HGNC:10701
SIX3	gene	SIX3	Expert Review Red;UKGTN	Cataracts				Holoprosencephaly-2;Schizencephaly	603714						1		2.76			ENSG00000138083	ENSG00000138083	HGNC:10889
SIX5	gene	SIX5	Expert Review Red;UKGTN	Cataracts			MONOALLELIC, autosomal or pseudoautosomal, imprinted status unknown	Broanchiootorenal syndrome	600963						1		2.76			ENSG00000177045	ENSG00000177045	HGNC:10891
SIX6	gene	SIX6	Expert Review Red;UKGTN;Radboud University Medical Center, Nijmegen	Cataracts				Microphthalmia with cataract 2, 212550	606326						1		2.76			ENSG00000184302	ENSG00000184302	HGNC:10892
SOX2	gene	SOX2	Expert Review Red;UKGTN	Cataracts			MONOALLELIC, autosomal or pseudoautosomal, imprinted status unknown		184429						1		2.76			ENSG00000181449	ENSG00000181449	HGNC:11195
SREBF2	gene	SREBF2	Expert Review Red;UKGTN	Cataracts					600481						1		2.76			ENSG00000198911	ENSG00000198911	HGNC:11290
TAF1A	gene	TAF1A	Expert Review Red;Literature	Cataracts			BIALLELIC, autosomal or pseudoautosomal	Congenital cataract and global developmental delay	604903			27878435			1		2.76			ENSG00000143498	ENSG00000143498	HGNC:11532
TAPT1	gene	TAPT1	Expert Review Red;Literature	Cataracts			BIALLELIC, autosomal or pseudoautosomal	Pediatric posterior lenticonus cataract	612758			27878435			1		2.76			ENSG00000169762	ENSG00000169762	HGNC:26887
TMEM114	gene	TMEM114	Expert Review Red;Expert list	Cataracts			MONOALLELIC, autosomal or pseudoautosomal, imprinted status unknown	Cataract and microphthalmia	611579			PMID: 17492639 Jamieson et al (2007) Hum Mutat 28:968-977 - original report of a balanced translocation which involved the TMEM114 gene associated with congenital/juvenile cataracts in a family pedigree. They also report identifying heterozygous missense variants in several other cases, however these were found in healthy sibling and mother: "The I35T and F106L variants were in conserved amino ac…			1		2.76			ENSG00000232258	ENSG00000232258	HGNC:33227
TMEM5	gene	TMEM5	Expert Review Red;Other	Cataracts			BIALLELIC, autosomal or pseudoautosomal	Muscular dystrophy-dystroglycanopathy (congenital with brain and eye anomalies), type A, 10	605862						1		2.76			ENSG00000118600	ENSG00000118600	HGNC:13530
TMEM70	gene	TMEM70	Expert Review Red;Expert list	Cataracts			BIALLELIC, autosomal or pseudoautosomal	Congenital cataract, neonatal lactic acidosis, cardiomyopathy, encephalomyopathy;Mitochondrial complex V (ATP synthase) deficiency, nuclear type 2	612418			Atay et al (2013) Gene 515:197-9 (PMID: 23235116);Spiegel et al(2011) J. Med. Genet. 48: 177-182 (PMID: 21147908)			1		2.76			ENSG00000175606	ENSG00000175606	HGNC:26050
