# Supplementary material for: Whole-Exome Sequencing and Copy Number Analysis in a Patient with Warburg Micro Syndrome
Source: Genes (Basel). 2022 Dec 14;13(12):2364. doi: 10.3390/genes13122364 (PMC9777746; doi:10.3390/genes13122364)
Supplement: Supplementary file 1 [file genes-13-02364-s001.zip › Supplementary File S2-Structure eye disease v1.3.xlsx]

## Sheet: Structural eye disease
Entity Name	Entity type	Gene Symbol	Sources(; separated)	Level4	Level3	Level2	Model_Of_Inheritance	Phenotypes	Omim	Orphanet	HPO	Publications	Description	Flagged	GEL_Status	UserRatings_Green_amber_red	version	ready	Mode of pathogenicity	EnsemblId(GRch37)	EnsemblId(GRch38)	HGNC	Position Chromosome	Position GRCh37 Start	Position GRCh37 End	Position GRCh38 Start	Position GRCh38 End	STR Repeated Sequence	STR Normal Repeats	STR Pathogenic Repeats	Region Haploinsufficiency Score	Region Triplosensitivity Score	Region Required Overlap Percentage	Region Variant Type	Region Verbose Name
ABCB6	gene	ABCB6	Expert Review Green;NHS GMS	Structural eye disease			MONOALLELIC, autosomal or pseudoautosomal, NOT imprinted	Microphthalmia, isolated, with coloboma 7, 614497;[Blood group, Langereis system], 111600;Dyschromatosis universalis hereditaria 3, 615402	605452			22226084			3		1.3		Loss-of-function variants (as defined in pop up message) DO NOT cause this phenotype -please provide details in the comments	ENSG00000115657	ENSG00000115657	HGNC:47
ACTB	gene	ACTB	NHS GMS;Expert Review Green	Structural eye disease			MONOALLELIC, autosomal or pseudoautosomal, NOT imprinted	Baraitser-Winter syndrome 1, 243310	102630			2505231			3		1.3		Other - please provide details in the comments	ENSG00000075624	ENSG00000075624	HGNC:132
ACTG1	gene	ACTG1	NHS GMS;Expert Review Green	Structural eye disease			MONOALLELIC, autosomal or pseudoautosomal, NOT imprinted	Baraitser-Winter syndrome 2, 614583	102560			22366783			3		1.3		Other - please provide details in the comments	ENSG00000184009	ENSG00000184009	HGNC:144
ADAMTS10	gene	ADAMTS10	NHS GMS;Expert Review Green	Structural eye disease			BIALLELIC, autosomal or pseudoautosomal	Weill-Marchesani syndrome 1, recessive	608990			18567016;19836009;15368195			3		1.3			ENSG00000142303	ENSG00000142303	HGNC:13201
ADAMTS17	gene	ADAMTS17	NHS GMS;Expert Review Green	Structural eye disease			BIALLELIC, autosomal or pseudoautosomal	Weill-Marchesani-like syndrome- lenticular myopia, ectopia lentis, glaucoma, spherophakia, and short stature, but no brachydactyly (AR)	607511			19836009			3		1.3			ENSG00000140470	ENSG00000140470	HGNC:17109
ADAMTS18	gene	ADAMTS18	Expert Review Green;NHS GMS	Structural eye disease			BIALLELIC, autosomal or pseudoautosomal	Microcornea, myopic chorioretinal atrophy, and telecanthus, 615458	607512			23818446			3		1.3			ENSG00000140873	ENSG00000140873	HGNC:17110
ADAMTSL4	gene	ADAMTSL4	Expert Review Green;NHS GMS	Structural eye disease			BIALLELIC, autosomal or pseudoautosomal	Ectopia lentis et pupillae, 225200;Ectopia lentis, isolated, autosomal recessive, 225100	610113			20141359;25975359;20702823			3		1.3			ENSG00000143382	ENSG00000143382	HGNC:19706
ALDH1A3	gene	ALDH1A3	NHS GMS;Expert Review Green	Structural eye disease			BIALLELIC, autosomal or pseudoautosomal	Microphthalmia, isolated 8 615113	600463			23591992;24859610			3		1.3			ENSG00000184254	ENSG00000184254	HGNC:409
ATOH7	gene	ATOH7	Expert Review Green;NHS GMS	Structural eye disease			BIALLELIC, autosomal or pseudoautosomal	AR Persistent hyperplasia of primary vitreous - optic nerve dysplasia, retinal detachment;Persistent hyperplastic primary vitreous, autosomal recessive (can include microphthalmia), 221900	609875			11493566;22068589;1838;8779			3		1.3			ENSG00000179774	ENSG00000179774	HGNC:13907
B3GALNT2	gene	B3GALNT2	NHS GMS;Expert Review Green;London North GLH	Structural eye disease			BIALLELIC, autosomal or pseudoautosomal	Muscular Dystrophy-Dystroglycanopathy, Type A, 11, 615181	610194			23453667			3		1.3			ENSG00000162885	ENSG00000162885	HGNC:28596
B3GLCT	gene	B3GLCT	Expert Review Green;NHS GMS	Structural eye disease			BIALLELIC, autosomal or pseudoautosomal	Peters-plus syndrome 261540;Eye Disorders	610308			19796186;16909395;18798333			3		1.3			ENSG00000187676	ENSG00000187676	HGNC:20207
BCOR	gene	BCOR	NHS GMS;Expert Review Green	Structural eye disease			X-LINKED: hemizygous mutation in males, monoallelic mutations in females may cause disease (may be less severe, later onset than males)	Microphthalmia, syndromic 2, 300166	300485			29974297;15004558;17517692			3		1.3		Other - please provide details in the comments	ENSG00000183337	ENSG00000183337	HGNC:20893
BEST1	gene	BEST1	Expert Review Green;NHS GMS	Structural eye disease			MONOALLELIC, autosomal or pseudoautosomal, NOT imprinted	Retinitis pigmentosa, concentric, 613194;Vitelliform Macular degeneration 2, 153700;Microcornea, rod-cone dystrophy, cataract, and posterior;Eye Disorders;Bestrophinopathy, autosomal recessive, 611809;staphyloma;193220	607854			21473666;15452077			3		1.3			ENSG00000167995	ENSG00000167995	HGNC:12703
BMP4	gene	BMP4	NHS GMS;Expert Review Green	Structural eye disease			MONOALLELIC, autosomal or pseudoautosomal, imprinted status unknown	Orofacial cleft 11, 600625;Microphthalmia, syndromic 6, 607932;BMP4-Related Syndromic Microphthalmia	112262			18252212;2427285			3		1.3			ENSG00000125378	ENSG00000125378	HGNC:1071
C12orf57	gene	C12orf57	NHS GMS;Expert Review Green	Structural eye disease			BIALLELIC, autosomal or pseudoautosomal	Temtamy syndrome, 218340	615140			23453665 24859618			3		1.3			ENSG00000111678	ENSG00000111678	HGNC:29521
CBS	gene	CBS	Expert Review Green;NHS GMS	Structural eye disease			BIALLELIC, autosomal or pseudoautosomal	Homocystinuria, B6-responsive and nonresponsive types (includes ectopia lentis), 236200	613381			24169224;11774777;21626167;7611293			3		1.3			ENSG00000160200	ENSG00000160200	HGNC:1550
CC2D2A	gene	CC2D2A	NHS GMS;Expert Review Green	Structural eye disease			BIALLELIC, autosomal or pseudoautosomal	COACH syndrome, 216360	612013			19574260			3		1.3			ENSG00000048342	ENSG00000048342	HGNC:29253
CEP290	gene	CEP290	Expert Review Green;NHS GMS	Structural eye disease			BIALLELIC, autosomal or pseudoautosomal	Senior-Loken syndrome 6, 610189;Leber congenital amaurosis 10, 611755;Joubert syndrome 5, 610188;Meckel syndrome 4, 611134;?Bardet-Biedl syndrome 14, 615991	610142			30055837, 22355252			3		1.3			ENSG00000198707	ENSG00000198707	HGNC:29021
CHD7	gene	CHD7	NHS GMS;Expert Review Green	Structural eye disease			MONOALLELIC, autosomal or pseudoautosomal, NOT imprinted	CHARGE syndrome, 214800	608892			16400610			3		1.3		Other - please provide details in the comments	ENSG00000171316	ENSG00000171316	HGNC:20626
CHRDL1	gene	CHRDL1	Expert Review Green;NHS GMS	Structural eye disease			X-LINKED: hemizygous mutation in males, biallelic mutations in females	Megalocornea 1, X-linked, 309300	300350			22284829			3		1.3			ENSG00000101938	ENSG00000101938	HGNC:29861
CLDN19	gene	CLDN19	NHS GMS;Expert Review Green	Structural eye disease			BIALLELIC, autosomal or pseudoautosomal	Hypomagnesemia 5, renal, with ocular involvement, 248190	610036			17033971;500385			3		1.3			ENSG00000164007	ENSG00000164007	HGNC:2040
COL18A1	gene	COL18A1	Expert Review Green;NHS GMS	Structural eye disease			BIALLELIC, autosomal or pseudoautosomal	Knobloch syndrome, type 1, 267750	120328			17546652;22399687			3		1.3			ENSG00000182871	ENSG00000182871	HGNC:2195
COL4A1	gene	COL4A1	NHS GMS;Expert Review Green	Structural eye disease			MONOALLELIC, autosomal or pseudoautosomal, imprinted status unknown	BRAIN SMALL VESSEL DISEASE WITH OR WITHOUT OCULAR ANOMALIES 175780	120130			30181649;24628545			3		1.3		Other - please provide details in the comments	ENSG00000187498	ENSG00000187498	HGNC:2202
CPAMD8	gene	CPAMD8	Expert Review Green;NHS GMS	Structural eye disease			BIALLELIC, autosomal or pseudoautosomal	Anterior segment dysgenesis 8, 617319	608841			27839872			3		1.3			ENSG00000160111	ENSG00000160111	HGNC:23228
CRYAA	gene	CRYAA	Expert Review Green;NHS GMS	Structural eye disease			BOTH monoallelic and biallelic, autosomal or pseudoautosomal	Cataract 9, multiple types (some patients also have microphthalmia and/or microcornea), 604219	123580			30340470;17296897;18302245			3		1.3			ENSG00000160202	ENSG00000160202	HGNC:2388
CRYGC	gene	CRYGC	Expert Review Green;NHS GMS	Structural eye disease			MONOALLELIC, autosomal or pseudoautosomal, NOT imprinted	Cataract 2, multiple types (often with microcornea), 604307	123680			29386872;24281366			3		1.3			ENSG00000163254	ENSG00000163254	HGNC:2410
CYP1B1	gene	CYP1B1	NHS GMS;Expert Review Green	Structural eye disease			BIALLELIC, autosomal or pseudoautosomal	Primary Congenital Glaucoma;Peters anomaly, 604229;Glaucoma 3, Primary Congenital, A;Glaucoma 3, Primary Congenital, A, GLC3A, 231300;Glaucoma 3A, primary open angle, congenital, juvenile, or adult onset;GLC3A;primary congenital glaucoma;231300	601771			12372064;9463332;9097971;9497261			3		1.3			ENSG00000138061	ENSG00000138061	HGNC:2597
DDX58	gene	DDX58	Expert Review Green;NHS GMS	Structural eye disease			MONOALLELIC, autosomal or pseudoautosomal, NOT imprinted	Atypical Singleton-Merton syndrome (AD) - glaucoma and skeletal abnormalities.	609631			25620203;30574673			3		1.3			ENSG00000107201	ENSG00000107201	HGNC:19102
DOCK6	gene	DOCK6	NHS GMS;Expert Review Green;London North GLH	Structural eye disease			BIALLELIC, autosomal or pseudoautosomal	Adams-Oliver Syndrome 2, AOS2, 614219	614194			25824905			3		1.3			ENSG00000130158	ENSG00000130158	HGNC:19189
ESCO2	gene	ESCO2	NHS GMS;Expert Review Green;London North GLH	Structural eye disease			BIALLELIC, autosomal or pseudoautosomal	SC Phocomelia Syndrome, 269000	609353			16380922;19574259			3		1.3			ENSG00000171320	ENSG00000171320	HGNC:27230
FAT1	gene	FAT1	Expert Review Green;NHS GMS	Structural eye disease			BIALLELIC, autosomal or pseudoautosomal		600976			12724416;30862798			3		1.3			ENSG00000083857	ENSG00000083857	HGNC:3595
FBN1	gene	FBN1	Expert Review Green;NHS GMS	Structural eye disease			MONOALLELIC, autosomal or pseudoautosomal, NOT imprinted	Marfan syndrome, 154700;Weill-Marchesani syndrome 2, dominant, 608328;MASS syndrome, 604308;Marfan lipodystrophy syndrome, 616914;Ectopia lentis, familial, 129600	134797			1301946, 8136837			3		1.3			ENSG00000166147	ENSG00000166147	HGNC:3603
FKTN	gene	FKTN	NHS GMS;Expert Review Green;London North GLH	Structural eye disease			BIALLELIC, autosomal or pseudoautosomal	Muscular Dystrophy-Dystroglycanopathy, Type A, 4, MDDGA4, 253800	607440						3		1.3			ENSG00000106692	ENSG00000106692	HGNC:3622
FOXC1	gene	FOXC1	NHS GMS;Expert Review Green	Structural eye disease			MONOALLELIC, autosomal or pseudoautosomal, NOT imprinted	Axenfeld-Rieger syndrome, type 3 602482;Anterior segment dysgenesis 3, multiple subtypes 601631	601090			12036988;17210863;9620769;10713890;11007653;12614756			3		1.3		Other - please provide details in the comments	ENSG00000054598	ENSG00000054598	HGNC:3800
FOXD3	gene	FOXD3	NHS GMS;Expert Review Green	Structural eye disease			MONOALLELIC, autosomal or pseudoautosomal, NOT imprinted	Anterior segment dysgenesis;Peters anomaly;aniridia	611539			22815627			3		1.3		Other - please provide details in the comments	ENSG00000187140	ENSG00000187140	HGNC:3804
FOXE3	gene	FOXE3	NHS GMS;Expert Review Green	Structural eye disease			BIALLELIC, autosomal or pseudoautosomal	Anterior segment mesenchymal dysgenesis 107250;Anterior segment dysgenesis 2, multiple subtypes 610256	601094			16826526;24859618, 19708017;20361012;11159941;27218149;21150893			3		1.3		Other - please provide details in the comments	ENSG00000186790	ENSG00000186790	HGNC:3808
FRAS1	gene	FRAS1	NHS GMS;Expert Review Green	Structural eye disease			BIALLELIC, autosomal or pseudoautosomal	FRASER SYNDROME 1 219000	607830			12766769			3		1.3			ENSG00000138759	ENSG00000138759	HGNC:19185
FREM1	gene	FREM1	NHS GMS;Expert Review Green	Structural eye disease			BIALLELIC, autosomal or pseudoautosomal	MANITOBA OCULOTRICHOANAL SYNDROME 248450	608944			21507892			3		1.3			ENSG00000164946	ENSG00000164946	HGNC:23399
FREM2	gene	FREM2	NHS GMS;Expert Review Green	Structural eye disease			BIALLELIC, autosomal or pseudoautosomal	FRASER SYNDROME 2 617666;Eye Disorders	608945			15838507			3		1.3			ENSG00000150893	ENSG00000150893	HGNC:25396
GDF6	gene	GDF6	Expert Review Green;NHS GMS	Structural eye disease			MONOALLELIC, autosomal or pseudoautosomal, NOT imprinted	Microphthalmia, isolated 4, 613094;KLIPPEL-FEIL SYNDROME 1(includes microphthalmia), 118100;Microphthalmia with coloboma 6, digenic (with GDF3), 613703;Klippel-Feil syndrome 1, autosomal dominant, 118100	601147			17236135, 20494911, 25457163, 24033328, 21070663			3		1.3		Loss-of-function variants (as defined in pop up message) DO NOT cause this phenotype -please provide details in the comments	ENSG00000156466	ENSG00000156466	HGNC:4221
GJA1	gene	GJA1	Expert Review Green;NHS GMS	Structural eye disease			MONOALLELIC, autosomal or pseudoautosomal, NOT imprinted	open angle glaucoma (OAG) and microcornea;Oculodentodigital dysplasia	121014			15637728;25976645;21273537;30628995;24508941			3		1.3		Other - please provide details in the comments	ENSG00000152661	ENSG00000152661	HGNC:4274
GJA8	gene	GJA8	Expert Review Green;NHS GMS	Structural eye disease			MONOALLELIC, autosomal or pseudoautosomal, NOT imprinted	Cataract 1, multiple types, 116200	600897			29464339;26694549			3		1.3			ENSG00000121634	ENSG00000121634	HGNC:4281
GRIP1	gene	GRIP1	NHS GMS;Expert Review Green	Structural eye disease			BIALLELIC, autosomal or pseudoautosomal	FRASER SYNDROME 3 617667;Eye Disorders	604597			22510445			3		1.3			ENSG00000155974	ENSG00000155974	HGNC:18708
HCCS	gene	HCCS	NHS GMS;Expert Review Green	Structural eye disease			X-LINKED: hemizygous mutation in males, monoallelic mutations in females may cause disease (may be less severe, later onset than males)	Microphthalmia, syndromic 7, 309801;Linear skin defects with multiple congenital anomalies 1, 309801	300056			24859618;17033964			3		1.3			ENSG00000004961	ENSG00000004961	HGNC:4837
HMX1	gene	HMX1	Expert Review Green;NHS GMS	Structural eye disease			BIALLELIC, autosomal or pseudoautosomal	Oculoauricular syndrome 612109	142992			21417677;29140751;25574057;18423520			3		1.3			ENSG00000215612	ENSG00000215612	HGNC:5017
INPP5E	gene	INPP5E	Expert Review Green;NHS GMS	Structural eye disease			BIALLELIC, autosomal or pseudoautosomal	Joubert syndrome;Joubert syndrome 1, 213300;Mental retardation, truncal obesity, retinal dystrophy, and micropenis, 610156	613037			30055837;23386033;23022135			3		1.3			ENSG00000148384	ENSG00000148384	HGNC:21474
ISPD	gene	ISPD	London North GLH;Expert Review Green;NHS GMS	Structural eye disease			BIALLELIC, autosomal or pseudoautosomal	Muscular dystrophy-dystroglycanopathy (congenital with brain and eye anomalies), type A, 7, 614643	614631			22522421			3		1.3			ENSG00000214960	ENSG00000214960	HGNC:37276
KIAA1109	gene	KIAA1109	Expert Review Green;NHS GMS	Structural eye disease			BIALLELIC, autosomal or pseudoautosomal	Alkuraya-Kucinskas syndrome	611565			30485398;29290337			3		1.3			ENSG00000138688	ENSG00000138688	HGNC:26953
KMT2D	gene	KMT2D	Expert Review Green;NHS GMS	Structural eye disease			MONOALLELIC, autosomal or pseudoautosomal, NOT imprinted	Kabuki syndrome 1 (can include coloboma), 147920	602113			26049589			3		1.3			ENSG00000167548	ENSG00000167548	HGNC:7133
LAMB2	gene	LAMB2	Expert Review Green;NHS GMS	Structural eye disease			BIALLELIC, autosomal or pseudoautosomal	Nephrotic syndrome, type 5, with or without ocular abnormalities, 614199;Pierson syndrome, 609049	150325			27130041;30778388;28188379;30120985;28683731;29450879			3		1.3			ENSG00000172037	ENSG00000172037	HGNC:6487
LRP2	gene	LRP2	Expert Review Green;NHS GMS	Structural eye disease			BIALLELIC, autosomal or pseudoautosomal	Donnai-Barrow syndrome, 222448	600073			8266995;18553518;17632512			3		1.3			ENSG00000081479	ENSG00000081479	HGNC:6694
LRP5	gene	LRP5	Expert Review Green;NHS GMS	Structural eye disease			BIALLELIC, autosomal or pseudoautosomal	Osteopetrosis, autosomal dominant 1, 607634;Osteoporosis-pseudoglioma syndrome, 259770;van Buchem disease, type 2;Exudative vitreoretinopathy 4, 601813;Eye Disorders	603506			29131652, 28111184, 20034086			3		1.3			ENSG00000162337	ENSG00000162337	HGNC:6697
LTBP2	gene	LTBP2	NHS GMS;Expert Review Green	Structural eye disease			BIALLELIC, autosomal or pseudoautosomal	Glaucoma 3, primary congenital, D 613086;Primary Congenital Glaucoma	602091			19656777;19361779;21081970;20179738			3		1.3			ENSG00000119681	ENSG00000119681	HGNC:6715
MAB21L2	gene	MAB21L2	NHS GMS;Expert Review Green	Structural eye disease			BOTH monoallelic and biallelic, autosomal or pseudoautosomal	Microphthalmia, syndromic 14, 615877	604357			24906020;25719200			3		1.3		Other - please provide details in the comments	ENSG00000181541	ENSG00000181541	HGNC:6758
MAF	gene	MAF	Expert Review Green;NHS GMS	Structural eye disease			MONOALLELIC, autosomal or pseudoautosomal, NOT imprinted	Cataract 21, multiple types 610202	177075			12642301;17982426			3		1.3		Other - please provide details in the comments	ENSG00000178573	ENSG00000178573	HGNC:6776
MAPRE2	gene	MAPRE2	NHS GMS;Expert Review Green;London North GLH	Structural eye disease			MONOALLELIC, autosomal or pseudoautosomal, imprinted status unknown	Skin Creases, Congenital Symmetric Circumferential, 2, CSCSC2, 616734	605789			26637975			3		1.3			ENSG00000166974	ENSG00000166974	HGNC:6891
MFRP	gene	MFRP	NHS GMS;Expert Review Green	Structural eye disease			BIALLELIC, autosomal or pseudoautosomal	Isolated Microphthalmia;Microphthalmia, isolated 5, 611040	606227			29450879			3		1.3			ENSG00000235718	ENSG00000235718	HGNC:18121
MITF	gene	MITF	London North GLH;Expert Review Green;NHS GMS	Structural eye disease			BIALLELIC, autosomal or pseudoautosomal	COMMAD syndrome, 617306;Waardenburg syndrome, type 2a, WS2A, 193510	156845			7874168;27889061;23787126			3		1.3			ENSG00000187098	ENSG00000187098	HGNC:7105
MYOC	gene	MYOC	NHS GMS;Expert Review Green	Structural eye disease			MONOALLELIC, autosomal or pseudoautosomal, NOT imprinted	Glaucoma 1A, primary open angle, 137750	601652			9697688;9005853;9328473;12522550;10330365;9535666;9345106			3		1.3			ENSG00000034971	ENSG00000034971	HGNC:7610
MYRF	gene	MYRF	NHS GMS;Expert Review Green	Structural eye disease			MONOALLELIC, autosomal or pseudoautosomal, imprinted status unknown	Nanophthalmos;High hyperopia	608329			31266062;31048900;31172260;31700225			3		1.3			ENSG00000124920	ENSG00000124920	HGNC:1181
NAA10	gene	NAA10	Expert Review Green;NHS GMS	Structural eye disease			X-LINKED: hemizygous mutation in males, monoallelic mutations in females may cause disease (may be less severe, later onset than males)	Microphthalmia, syndromic 1, 309800	300013			30842225;24431331			3		1.3		other - please provide details in the comments	ENSG00000102030	ENSG00000102030	HGNC:18704
NDP	gene	NDP	Expert Review Green;NHS GMS	Structural eye disease			X-LINKED: hemizygous mutation in males, biallelic mutations in females	Norrie disease, 310600;Exudative vitreoretinopathy 2, X-linked, 305390;Eye Disorders	300658			17334993;26130484;29321361;29617172			3		1.3			ENSG00000124479	ENSG00000124479	HGNC:7678
NHS	gene	NHS	Expert Review Green;NHS GMS	Structural eye disease			X-LINKED: hemizygous mutation in males, monoallelic mutations in females may cause disease (may be less severe, later onset than males)	Nance-Horan syndrome, 302350;Cataract 40, X-linked, 302200	300457			28922055;17417607;23566852			3		1.3			ENSG00000188158	ENSG00000188158	HGNC:7820
OTX2	gene	OTX2	NHS GMS;Expert Review Green	Structural eye disease			MONOALLELIC, autosomal or pseudoautosomal, NOT imprinted	severe, bilateral cases;OTX2-Related Syndromic Microphthalmia;Microphthalmia, syndromic 5, 610125	600037			15846561;24859618;18781617			3		1.3		Other - please provide details in the comments	ENSG00000165588	ENSG00000165588	HGNC:8522
PAX2	gene	PAX2	NHS GMS;Expert Review Green	Structural eye disease			MONOALLELIC, autosomal or pseudoautosomal, NOT imprinted	Papillorenal syndrome 120330	167409			10533062;8589702;22213154			3		1.3		Other - please provide details in the comments	ENSG00000075891	ENSG00000075891	HGNC:8616
PAX6	gene	PAX6	NHS GMS;Expert Review Green	Structural eye disease			MONOALLELIC, autosomal or pseudoautosomal, NOT imprinted	Coloboma of optic nerve, 120430;Peters anomaly, 604229;Coloboma, ocular, 120200;Optic nerve hypoplasia, 165550;Aniridia 106210;Foveal hypoplasia 1, 136520;?Morning glory disc anomaly, 120430;Keratitis, 148190;Anophthalmia;Cataract with late-onset corneal dystrohpy, 106210;Gillespie syndrome, 206700	607108			17406642;11826019;1302030;19876904;17148041;8111379;9931324;7666404;17595013;12552561;7951315;11553050;7550230			3		1.3		Other - please provide details in the comments	ENSG00000007372	ENSG00000007372	HGNC:8620
PIGL	gene	PIGL	Expert Review Green;NHS GMS	Structural eye disease			BIALLELIC, autosomal or pseudoautosomal	CHIME syndrome, 280000;Coloboma, Congenital Heart Disease, Ichthyosiform Dermatosis,Mental Retardation, and Ear Anomalies Syndrome	605947			22444671			3		1.3			ENSG00000108474	ENSG00000108474	HGNC:8966
PITX2	gene	PITX2	NHS GMS;Expert Review Green	Structural eye disease			MONOALLELIC, autosomal or pseudoautosomal, imprinted status unknown	Axenfeld-Rieger syndrome, type 1 180500;Anterior segment dysgenesis 4 137600	601542			9685346;18723525;11487566;9618168;10051017;8944018			3		1.3		Other - please provide details in the comments	ENSG00000164093	ENSG00000164093	HGNC:9005
PITX3	gene	PITX3	Expert Review Green;NHS GMS	Structural eye disease			MONOALLELIC, autosomal or pseudoautosomal, NOT imprinted	Anterior segment mesenchymal dysgenesis, 107250;Cataract 11, multiple types, 610623;Eye Disorders	602669			29405783;9620774;20033184			3		1.3			ENSG00000107859	ENSG00000107859	HGNC:9006
POMGNT1	gene	POMGNT1	NHS GMS;Expert Review Green;London North GLH	Structural eye disease			BIALLELIC, autosomal or pseudoautosomal	Muscular Dystrophy-Dystroglycanopathy, Type A, 3, MDDGA3, 253280	606822			0961548;19452620;28765568;11709191;19679478			3		1.3			ENSG00000085998	ENSG00000085998	HGNC:19139
POMT1	gene	POMT1	London North GLH;Expert Review Green;NHS GMS	Structural eye disease			BIALLELIC, autosomal or pseudoautosomal	Muscular dystrophy-dystroglycanopathy (congenital with brain and eye anomalies), type A, 1, 236670	607423			12369018;15037715			3		1.3			ENSG00000130714	ENSG00000130714	HGNC:9202
POMT2	gene	POMT2	Expert Review Green;London North GLH;NHS GMS	Structural eye disease			BIALLELIC, autosomal or pseudoautosomal	Muscular dystrophy-dystroglycanopathy (congenital with brain and eye anomalies), type A, 2, 613150	607439			15894594;28815891			3		1.3			ENSG00000009830	ENSG00000009830	HGNC:19743
PORCN	gene	PORCN	NHS GMS;Expert Review Green	Structural eye disease			X-LINKED: hemizygous mutation in males, monoallelic mutations in females may cause disease (may be less severe, later onset than males)	Focal dermal hypoplasia 305600	300651			24859618;17546030			3		1.3			ENSG00000102312	ENSG00000102312	HGNC:17652
PRR12	gene	PRR12	Expert Review Green;NHS GMS	Structural eye disease			MONOALLELIC, autosomal or pseudoautosomal, NOT imprinted		616633			29556724			3		1.3			ENSG00000126464	ENSG00000126464	HGNC:29217
PRSS56	gene	PRSS56	NHS GMS;Expert Review Green	Structural eye disease			BIALLELIC, autosomal or pseudoautosomal	Microphthalmia, isolated 6, 613517	613858			29450879			3		1.3			ENSG00000237412	ENSG00000237412	HGNC:39433
PTCH1	gene	PTCH1	Expert Review Green;NHS GMS	Structural eye disease			MONOALLELIC, autosomal or pseudoautosomal, NOT imprinted	Holoprosencephaly 7 (can include microphthalmia), 610828;Corneal opacification and other ocular anomalies, 269400	601309			17001668;16024850;28496998;26893459			3		1.3			ENSG00000185920	ENSG00000185920	HGNC:9585
PUF60	gene	PUF60	NHS GMS;Expert Review Green	Structural eye disease			MONOALLELIC, autosomal or pseudoautosomal, NOT imprinted	Verheij syndrome, 615583;PUF60 syndrome;Chromosome 8q24.3 deletion syndrome;VRJS;ocular abnormalities	604819			27804958;24140112;28327570;19464398			3		1.3		Other - please provide details in the comments	ENSG00000179950	ENSG00000179950	HGNC:17042
PXDN	gene	PXDN	Expert Review Green;NHS GMS	Structural eye disease			BIALLELIC, autosomal or pseudoautosomal	Corneal opacification and other ocular anomalies, 269400	605158			29450879;21907015;24939590			3		1.3			ENSG00000130508	ENSG00000130508	HGNC:14966
RAB18	gene	RAB18	NHS GMS;Expert Review Green	Structural eye disease			BIALLELIC, autosomal or pseudoautosomal	Warburg Micro Syndrome;Warburg micro syndrome 3, 614222	602207			21473985			3		1.3			ENSG00000099246	ENSG00000099246	HGNC:14244
RAB3GAP1	gene	RAB3GAP1	NHS GMS;Expert Review Green	Structural eye disease			BIALLELIC, autosomal or pseudoautosomal	Warburg micro syndrome 1, 600118;Warburg Micro Syndrome	602536			21473985			3		1.3			ENSG00000115839	ENSG00000115839	HGNC:17063
RAB3GAP2	gene	RAB3GAP2	NHS GMS;Expert Review Green	Structural eye disease			BIALLELIC, autosomal or pseudoautosomal	Martsolf syndrome, 212720;Warburg micro syndrome 2, 614225;Martsolf syndrome, 212720Warburg micro syndrome 2, 614225;Warburg Micro Syndrome	609275			23420520			3		1.3			ENSG00000118873	ENSG00000118873	HGNC:17168
RARB	gene	RARB	NHS GMS;Expert Review Green	Structural eye disease			BOTH monoallelic and biallelic, autosomal or pseudoautosomal	Microphthalmia, syndromic 12, 615524	180220			24859618			3		1.3		Other - please provide details in the comments	ENSG00000077092	ENSG00000077092	HGNC:9865
RAX	gene	RAX	NHS GMS;Expert Review Green	Structural eye disease			BIALLELIC, autosomal or pseudoautosomal	Anophthalmia/Microphthalmia	601881			24033328;14662654;18783408			3		1.3			ENSG00000134438	ENSG00000134438	HGNC:18662
RBP4	gene	RBP4	Expert Review Green;NHS GMS	Structural eye disease			BOTH monoallelic and biallelic, autosomal or pseudoautosomal	Retinal dystrophy, iris coloboma, and comedogenic acne syndrome, 615147	180250			25910211;9888420;27892788			3		1.3			ENSG00000138207	ENSG00000138207	HGNC:9922
RERE	gene	RERE	NHS GMS;Expert Review Green;London North GLH	Structural eye disease			MONOALLELIC, autosomal or pseudoautosomal, imprinted status unknown	Neurodevelopment Disorder with anomalies of the Brain, Eye and/or Heart, NEDBEH, 616975	605226			27087320;29330883			3		1.3			ENSG00000142599	ENSG00000142599	HGNC:9965
RIPK4	gene	RIPK4	NHS GMS;Expert Review Green;London North GLH	Structural eye disease			BIALLELIC, autosomal or pseudoautosomal	Popliteal pterygium syndrome, Bartsocas-Papas type, 263650	605706			22197489;23074676;22197488			3		1.3			ENSG00000183421	ENSG00000183421	HGNC:496
RPGRIP1L	gene	RPGRIP1L	NHS GMS;Expert Review Green	Structural eye disease			BIALLELIC, autosomal or pseudoautosomal	COACH syndrome, 216360	610937			19574260			3		1.3			ENSG00000103494	ENSG00000103494	HGNC:29168
SALL1	gene	SALL1	Expert Review Green;NHS GMS	Structural eye disease			MONOALLELIC, autosomal or pseudoautosomal, NOT imprinted	Townes-Brocks branchiootorenal-like syndrome, 107480	602218			16088922;17221874;9973281			3		1.3			ENSG00000103449	ENSG00000103449	HGNC:10524
SALL4	gene	SALL4	NHS GMS;Expert Review Green	Structural eye disease			MONOALLELIC, autosomal or pseudoautosomal, NOT imprinted	Duane-radial ray syndrome, 607323	607343			12843316;6426304			3		1.3			ENSG00000101115	ENSG00000101115	HGNC:15924
SBF2	gene	SBF2	Expert Review Green;NHS GMS	Structural eye disease			BIALLELIC, autosomal or pseudoautosomal	Charcot-Marie-Tooth disease, type 4B2 604563;CMT with early onset glaucoma	607697			15304601;12687498			3		1.3			ENSG00000133812	ENSG00000133812	HGNC:2135
SH3PXD2B	gene	SH3PXD2B	Expert Review Green;NHS GMS	Structural eye disease			BIALLELIC, autosomal or pseudoautosomal	Frank-ter Haar syndrome, 249420	613293			29100834;20137777			3		1.3			ENSG00000174705	ENSG00000174705	HGNC:29242
SHH	gene	SHH	NHS GMS;Expert Review Green	Structural eye disease			MONOALLELIC, autosomal or pseudoautosomal, imprinted status unknown	Holoprosencephaly-3, 142945;Schizencephaly, 269160;Single median maxillary central incisor, 147250;Microphthalmia with coloboma 5, 611638	600725			20425842;12503095			3		1.3			ENSG00000164690	ENSG00000164690	HGNC:10848
SIX6	gene	SIX6	NHS GMS;Expert Review Green	Structural eye disease			BIALLELIC, autosomal or pseudoautosomal	Microphthalmia with cataract 2, 212550;Anophthalmia/Microphthalmia;Optic disc anomalies with retinal and/or macular dystrophy, 212550	606326			15266624;29450879;23167593;24702266			3		1.3		Other - please provide details in the comments	ENSG00000184302	ENSG00000184302	HGNC:10892
SLC38A8	gene	SLC38A8	Expert Review Green;NHS GMS	Structural eye disease			BIALLELIC, autosomal or pseudoautosomal	Foveal hypoplasia 2, with or without optic nerve misrouting and/or anterior segment dysgenesis, 609218	615585			24045842			3		1.3			ENSG00000166558	ENSG00000166558	HGNC:32434
SLC4A4	gene	SLC4A4	Expert Review Green;NHS GMS	Structural eye disease			BIALLELIC, autosomal or pseudoautosomal	Renal tubular acidosis, proximal, with ocular abnormalities, 604278	603345			10545938;11274232			3		1.3			ENSG00000080493	ENSG00000080493	HGNC:11030
SMCHD1	gene	SMCHD1	Expert Review Green;NHS GMS	Structural eye disease			MONOALLELIC, autosomal or pseudoautosomal, NOT imprinted	ARHINIA, CHOANAL ATRESIA, AND MICROPHTHALMIA, 603457	614982			28067911;28067909			3		1.3			ENSG00000101596	ENSG00000101596	HGNC:29090
SMO	gene	SMO	London North GLH;NHS GMS;Expert Review Green	Structural eye disease			MONOALLELIC, autosomal or pseudoautosomal, imprinted status unknown	Curry-Jones syndrome, somatic mosaic 601707	601500			27236920			3		1.3		Other - please provide details in the comments	ENSG00000128602	ENSG00000128602	HGNC:11119
SMOC1	gene	SMOC1	NHS GMS;Expert Review Green	Structural eye disease			BIALLELIC, autosomal or pseudoautosomal	Microphthalmia with limb anomalies, 206920	608488			30445150;21194678;21194680			3		1.3			ENSG00000198732	ENSG00000198732	HGNC:20318
SOX2	gene	SOX2	NHS GMS;Expert Review Green	Structural eye disease			MONOALLELIC, autosomal or pseudoautosomal, NOT imprinted	Microphthalmia, syndromic 3 206900	184429			12612584;24859618			3		1.3		Other - please provide details in the comments	ENSG00000181449	ENSG00000181449	HGNC:11195
SRD5A3	gene	SRD5A3	Expert Review Green;NHS GMS	Structural eye disease			BIALLELIC, autosomal or pseudoautosomal	Kahrizi Syndrome (mental retardation, cataract, coloboma, kyphosis), 612713	611715			20637498;20700148;26219881			3		1.3			ENSG00000128039	ENSG00000128039	HGNC:25812
STRA6	gene	STRA6	NHS GMS;Expert Review Green	Structural eye disease			BIALLELIC, autosomal or pseudoautosomal	Microphthalmia, syndromic 9, 601186;Microphthalmia, isolated, with coloboma 8, 601186;Syndromic Microphthalmia, Recessive	610745			24859618;17273977			3		1.3			ENSG00000137868	ENSG00000137868	HGNC:30650
TBC1D20	gene	TBC1D20	NHS GMS;Expert Review Green	Structural eye disease			BIALLELIC, autosomal or pseudoautosomal	Warburg micro syndrome 4, 615663	611663			24239381			3		1.3			ENSG00000125875	ENSG00000125875	HGNC:16133
TENM3	gene	TENM3	Expert Review Green;NHS GMS	Structural eye disease			BIALLELIC, autosomal or pseudoautosomal	Microphthalmia, isolated, with coloboma 9, 615145	610083			30513139;24859618;29753094;27103084;22766609			3		1.3			ENSG00000218336	ENSG00000218336	HGNC:29944
TFAP2A	gene	TFAP2A	Expert Review Green;NHS GMS	Structural eye disease			MONOALLELIC, autosomal or pseudoautosomal, NOT imprinted	Branchiooculofacial syndrome , 113620;Branchiooculofacial syndrome (includes ocular anomalies such as microphthalmia and lacrimal duct obstruction), 113620	107580			19685247;18423521			3		1.3			ENSG00000137203	ENSG00000137203	HGNC:11742
TMEM216	gene	TMEM216	Expert Review Green;NHS GMS	Structural eye disease			BIALLELIC, autosomal or pseudoautosomal	Joubert syndrome;Joubert syndrome 2, 608091;Meckel syndrome 2, 603194;Meckel-Gruber syndrome	613277			30055837;20512146			3		1.3			ENSG00000187049	ENSG00000187049	HGNC:25018
TMEM237	gene	TMEM237	Expert Review Green;NHS GMS	Structural eye disease			BIALLELIC, autosomal or pseudoautosomal	Joubert syndrome;Joubert syndrome 14, 614424	614423			30055837;22152675			3		1.3			ENSG00000155755	ENSG00000155755	HGNC:14432
TMEM67	gene	TMEM67	Expert Review Green;NHS GMS	Structural eye disease			BIALLELIC, autosomal or pseudoautosomal	COACH syndrome, 216360;Joubert syndrome 6, 610688;{Bardet-Biedl syndrome 14, modifer of}, 615991;Meckel syndrome 3, 607361;COACH syndrome, 216360;Nephronophthisis 11, 613550	609884			30055837;19058225			3		1.3			ENSG00000164953	ENSG00000164953	HGNC:28396
TMEM98	gene	TMEM98	NHS GMS;Expert Review Green	Structural eye disease			MONOALLELIC, autosomal or pseudoautosomal, imprinted status unknown	NNO4 Nanophthalmos 4, 615972	615949			24852644;26392740			3		1.3		Other - please provide details in the comments	ENSG00000006042	ENSG00000006042	HGNC:24529
TUBGCP4	gene	TUBGCP4	Expert Review Green;NHS GMS	Structural eye disease			BIALLELIC, autosomal or pseudoautosomal	Microcephaly and chorioretinopathy, autosomal recessive, 3, 616335	609610			25817018			3		1.3			ENSG00000137822	ENSG00000137822	HGNC:16691
VSX2	gene	VSX2	NHS GMS;Expert Review Green	Structural eye disease			BIALLELIC, autosomal or pseudoautosomal	Microphthalmia with coloboma 3, 610092	142993			20414678;10932181			3		1.3			ENSG00000119614	ENSG00000119614	HGNC:1975
YAP1	gene	YAP1	NHS GMS;Expert Review Green	Structural eye disease			MONOALLELIC, autosomal or pseudoautosomal, NOT imprinted	Coloboma, ocular, 120433;Coloboma, ocular, with or without hearing impairment, cleft lip/palate, and/or mentalretardation, 120433;isolated ocular coloboma	606608			24462371;27267789;28801591			3		1.3		Other - please provide details in the comments	ENSG00000137693	ENSG00000137693	HGNC:16262
ZEB2	gene	ZEB2	Expert Review Green;NHS GMS	Structural eye disease			MONOALLELIC, autosomal or pseudoautosomal, NOT imprinted	Mowat-Wilson syndrome (Hirschsprung disease with bilateral iris and retinal coloboma and high myopia), 235730	605802			16053902			3		1.3			ENSG00000169554	ENSG00000169554	HGNC:14881
AIPL1	gene	AIPL1	Expert Review Amber;NHS GMS	Structural eye disease			BIALLELIC, autosomal or pseudoautosomal	Cone-rod dystrophy;Leber congenital amaurosis 4, 604393;Retinitis pigmentosa, juvenile;Eye Disorders	604392			25148430			2		1.3			ENSG00000129221	ENSG00000129221	HGNC:359
ALX1	gene	ALX1	NHS GMS;Expert Review Amber;London North GLH	Structural eye disease			BIALLELIC, autosomal or pseudoautosomal	Frontonasal Dysplasia 3, FND3, 613456	601527			20451171;23059813			2		1.3			ENSG00000180318	ENSG00000180318	HGNC:1494
BMP7	gene	BMP7	Expert Review Amber;NHS GMS	Structural eye disease			MONOALLELIC, autosomal or pseudoautosomal, NOT imprinted	Microphthalmia, anophthalmia, systemic abnormalities, intellectual disability;None	112267			20506283;7590254			2		1.3		other - please provide details in the comments	ENSG00000101144	ENSG00000101144	HGNC:1074
BMPR1A	gene	BMPR1A	Expert Review Amber;NHS GMS	Structural eye disease			MONOALLELIC, autosomal or pseudoautosomal, NOT imprinted		601299			29522511			2		1.3			ENSG00000107779	ENSG00000107779	HGNC:1076
CNNM4	gene	CNNM4	Expert Review Amber;NHS GMS	Structural eye disease			BIALLELIC, autosomal or pseudoautosomal	Jalili syndrome, 217080;Eye Disorders	607805			27419834			2		1.3			ENSG00000158158	ENSG00000158158	HGNC:105
COL2A1	gene	COL2A1	Expert Review Amber;NHS GMS	Structural eye disease			MONOALLELIC, autosomal or pseudoautosomal, NOT imprinted	Epiphyseal dysplasia, multiple, with myopia and deafness;Eye Disorders;SED congenita;Kniest dysplasia, 156550;Stickler syndrome, type I, 108300;Stickler sydrome, type I, nonsyndromic ocular, 609508;Vitreoretinopathy with phalangeal epiphyseal dysplasia	120140			18541977, 17347327			2		1.3			ENSG00000139219	ENSG00000139219	HGNC:2200
COX7B	gene	COX7B	NHS GMS;Expert Review Amber;London North GLH	Structural eye disease			X-LINKED: hemizygous mutation in males, biallelic mutations in females	Linear Skin Defects with Multiple Congenital Anomalies 2, LSDMCA2, 300887	300885			23122588			2		1.3			ENSG00000131174	ENSG00000131174	HGNC:2291
CRB1	gene	CRB1	Expert Review Amber;NHS GMS	Structural eye disease			BOTH monoallelic and biallelic, autosomal or pseudoautosomal	Retinitis pigmentosa-12, autosomal recessive, 600105;Pigmented paravenous chorioretinal atrophy;Leber congenital amaurosis 8, 613835;Eye Disorders	604210			23077403;21484995			2		1.3			ENSG00000134376	ENSG00000134376	HGNC:2343
CRIM1	gene	CRIM1	Expert Review Amber;NHS GMS	Structural eye disease			MONOALLELIC, autosomal or pseudoautosomal, NOT imprinted	Macrophthalmia, Colobomatous, with microcornea, 602499	606189			25561690;26681494			2		1.3			ENSG00000150938	ENSG00000150938	HGNC:2359
CRYBA4	gene	CRYBA4	Expert Review Amber;NHS GMS	Structural eye disease			MONOALLELIC, autosomal or pseudoautosomal, NOT imprinted	Cataract 23 (and microphthalmia in 1 case), 610425	123631			16960806;20577656			2		1.3			ENSG00000196431	ENSG00000196431	HGNC:2396
CRYBB1	gene	CRYBB1	Expert Review Amber;NHS GMS	Structural eye disease			BOTH monoallelic and biallelic, autosomal or pseudoautosomal	Cataract 17, multiple types, 611544	600929			29386872			2		1.3			ENSG00000100122	ENSG00000100122	HGNC:2397
CRYBB2	gene	CRYBB2	Expert Review Amber;NHS GMS	Structural eye disease			MONOALLELIC, autosomal or pseudoautosomal, NOT imprinted	Cataract 3, multiple types, 601547	123620			29386872			2		1.3			ENSG00000244752	ENSG00000244752	HGNC:2398
CRYGD	gene	CRYGD	Expert Review Amber;NHS GMS	Structural eye disease			MONOALLELIC, autosomal or pseudoautosomal, NOT imprinted	Cataract 4, Multiple Types, 115700	123690						2		1.3			ENSG00000118231	ENSG00000118231	HGNC:2411
DAG1	gene	DAG1	NHS GMS;Expert Review Amber;London North GLH	Structural eye disease			BIALLELIC, autosomal or pseudoautosomal	Muscular dystrophy-dystroglycanopathy (limb-girdle), type C, 9, 613818	128239			25934851;24052401			2		1.3			ENSG00000173402	ENSG00000173402	HGNC:2666
EFTUD2	gene	EFTUD2	Expert Review Amber;NHS GMS	Structural eye disease			MONOALLELIC, autosomal or pseudoautosomal, NOT imprinted	Mandibulofacial dysostosis, Guion-Almeida type, 610536	603892			26118977			2		1.3			ENSG00000108883	ENSG00000108883	HGNC:30858
ERCC1	gene	ERCC1	Expert Review Amber;NHS GMS	Structural eye disease			BIALLELIC, autosomal or pseudoautosomal	Cerebrooculofacioskeletal syndrome 4 (includes microphthalmia), 610758;Cerebrooculofacioskeletal syndrome 4, 610758	126380			17273966			2		1.3			ENSG00000012061	ENSG00000012061	HGNC:3433
FANCL	gene	FANCL	NHS GMS;Expert Review Amber;London North GLH	Structural eye disease			MONOALLELIC, autosomal or pseudoautosomal, imprinted status unknown	Fanconi Anemia, Complementation Group L, FANCL, 614083	608111			25754594			2		1.3			ENSG00000115392	ENSG00000115392	HGNC:20748
FKRP	gene	FKRP	Expert Review Amber;London North GLH;NHS GMS	Structural eye disease			BIALLELIC, autosomal or pseudoautosomal	Muscular dystrophy-dystroglycanopathy (congenital with brain and eye anomalies), type A, 5, 606612	606596			15121789;20675713;19955119;20236121			2		1.3			ENSG00000181027	ENSG00000181027	HGNC:17997
FZD4	gene	FZD4	Expert Review Amber;NHS GMS	Structural eye disease			MONOALLELIC, autosomal or pseudoautosomal, NOT imprinted	Exudative vitreoretinopathy 1, 133780;Eye Disorders	604579			30882657;28413837			2		1.3			ENSG00000174804	ENSG00000174804	HGNC:4042
FZD5	gene	FZD5	Expert Review Amber;NHS GMS	Structural eye disease			MONOALLELIC, autosomal or pseudoautosomal, NOT imprinted	Coloboma, None	601723			26908622			2		1.3			ENSG00000163251	ENSG00000163251	HGNC:4043
GDF3	gene	GDF3	Expert Review Amber;NHS GMS	Structural eye disease			MONOALLELIC, autosomal or pseudoautosomal, NOT imprinted	Klippel-Feil Syndrome3, 613702;Klippel-Feil syndrome 3, autosomal dominant, 613702;Microphthalmia with coloboma 6, 613703;Microphthalmia, isolated 7, 613704	606522			19864492			2		1.3		other - please provide details in the comments	ENSG00000184344	ENSG00000184344	HGNC:4218
GLI2	gene	GLI2	London North GLH;Expert Review Amber;NHS GMS	Structural eye disease			MONOALLELIC, autosomal or pseudoautosomal, imprinted status unknown	Holoprosencephaly 9, 610829	165230			21204792;17096318			2		1.3			ENSG00000074047	ENSG00000074047	HGNC:4318
HMGB3	gene	HMGB3	Expert Review Amber;NHS GMS	Structural eye disease			X-LINKED: hemizygous mutation in males, monoallelic mutations in females may cause disease (may be less severe, later onset than males)	?Microphthalmia, syndromic 13, 300915	300193			24993872			2		1.3			ENSG00000029993	ENSG00000029993	HGNC:5004
IGBP1	gene	IGBP1	NHS GMS;Expert Review Amber	Structural eye disease			X-LINKED: hemizygous mutation in males, biallelic mutations in females	Corpus callosum, agenesis of, with mental retardation, ocular coloboma andmicrognathia, 300472	300139			14556245			2		1.3			ENSG00000089289	ENSG00000089289	HGNC:5461
IPO13	gene	IPO13	Expert Review Amber;NHS GMS	Structural eye disease			BIALLELIC, autosomal or pseudoautosomal		610411			29700284			2		1.3			ENSG00000117408	ENSG00000117408	HGNC:16853
KDM6A	gene	KDM6A	NHS GMS;Expert Review Amber;London North GLH	Structural eye disease			X-LINKED: hemizygous mutation in males, biallelic mutations in females	Kabuki Syndrome 2, KABUK2, 300867	300128			29617172;29300383			2		1.3			ENSG00000147050	ENSG00000147050	HGNC:12637
KERA	gene	KERA	Expert Review Amber;NHS GMS	Structural eye disease			BIALLELIC, autosomal or pseudoautosomal	Cornea plana congenita, recessive, 217300	603288						2		1.3			ENSG00000139330	ENSG00000139330	HGNC:6309
KIAA0586	gene	KIAA0586	Expert Review Amber;Expert list	Structural eye disease					610178			30055837			2		1.3			ENSG00000100578	ENSG00000100578	HGNC:19960
KIF11	gene	KIF11	NHS GMS;Expert Review Amber;London North GLH	Structural eye disease			MONOALLELIC, autosomal or pseudoautosomal, imprinted status unknown	Chorioretinopathy, Lymphedema or Mental Retardation, MCLMR, 152950	148760			27212378			2		1.3			ENSG00000138160	ENSG00000138160	HGNC:6388
MIR204	gene	MIR204	Expert Review Amber;NHS GMS	Structural eye disease			MONOALLELIC, autosomal or pseudoautosomal, NOT imprinted	Retinal dystrophy and iris coloboma with or without cataract 616722	610942			26056285			2		1.3			ENSG00000207935	ENSG00000207935	HGNC:31582
OCRL	gene	OCRL	Expert Review Amber;NHS GMS	Structural eye disease			X-LINKED: hemizygous mutation in males, biallelic mutations in females	Lowe syndrome, 309000	300535			19168822			2		1.3			ENSG00000122126	ENSG00000122126	HGNC:8108
OFD1	gene	OFD1	Expert Review Amber;NHS GMS	Structural eye disease			X-LINKED: hemizygous mutation in males, biallelic mutations in females	?Retinitis pigmentosa 23, 300424;Joubert syndrome 10, 300804;X-linked Joubert syndrome;Oral-facial-digital syndrome I	300170			28173652			2		1.3			ENSG00000046651	ENSG00000046651	HGNC:2567
OLFM2	gene	OLFM2	London North GLH;Expert Review Amber;NHS GMS	Structural eye disease			MONOALLELIC, autosomal or pseudoautosomal, NOT imprinted	Bilateral microphthalmia, short stature and facial dysmorphism;No OMIM	617492			27844144;17122126			2		1.3			ENSG00000105088	ENSG00000105088	HGNC:17189
PDE6D	gene	PDE6D	Expert Review Amber;NHS GMS	Structural eye disease			BIALLELIC, autosomal or pseudoautosomal	?Joubert syndrome 22 (microphthalmia/optic nerve coloboma, intrauterine growth retardation, facial dysmorphism, postaxial polydactyly of feet, syndactyly, polydactyly, renal hypoplasia, extinguished electroretinogram), 615665	602676			24166846			2		1.3			ENSG00000156973	ENSG00000156973	HGNC:8788
POMGNT2	gene	POMGNT2	NHS GMS;Expert Review Amber;London North GLH	Structural eye disease			BIALLELIC, autosomal or pseudoautosomal	Muscular Dystrophy-Dystroglycanopathy, Type A, 8, MDDGA8, 614830	614828			22958903			2		1.3			ENSG00000144647	ENSG00000144647	HGNC:25902
PQBP1	gene	PQBP1	Expert Review Amber;NHS GMS	Structural eye disease			X-LINKED: hemizygous mutation in males, biallelic mutations in females	Renpenning syndrome (can include microphthalmia/coloboma), 309500	300463			17033686			2		1.3			ENSG00000102103	ENSG00000102103	HGNC:9330
SALL2	gene	SALL2	Expert Review Amber;NHS GMS	Structural eye disease			BIALLELIC, autosomal or pseudoautosomal	Coloboma, ocular, autosomal recessive, 216820	602219			24412933			2		1.3			ENSG00000165821	ENSG00000165821	HGNC:10526
SCLT1	gene	SCLT1	Expert Review Amber;NHS GMS	Structural eye disease			BIALLELIC, autosomal or pseudoautosomal	Orofaciodigital syndrome IX (a severe ciliopathy phenotype featuring midline cleft, microcephaly, and colobomatous microphthalmia/anophthalmia, one case only (Adly et al 2014), variant was classified as unknown significance by OMIM);None	611399			29450879;24285566;27894351;28486600;30425282;30237576			2		1.3			ENSG00000151466	ENSG00000151466	HGNC:26406
SIX3	gene	SIX3	Expert Review Amber;NHS GMS	Structural eye disease			MONOALLELIC, autosomal or pseudoautosomal, NOT imprinted	Holoprosencephaly 2 157170	603714			21976454;21940735;10369266			2		1.3			ENSG00000138083	ENSG00000138083	HGNC:10889
SLC16A12	gene	SLC16A12	Expert Review Amber;NHS GMS	Structural eye disease			MONOALLELIC, autosomal or pseudoautosomal, NOT imprinted	Cataract, juvenile, with microcornea and glucosuria, 612018	611910						2		1.3			ENSG00000152779	ENSG00000152779	HGNC:23094
SLC25A24	gene	SLC25A24	NHS GMS;Expert Review Amber;London North GLH	Structural eye disease			MONOALLELIC, autosomal or pseudoautosomal, imprinted status unknown	Gorlin-Chaudhry-Moss Syndrome, GCMS;Fontaine progeroid syndrome, 612289	608744			29100093			2		1.3			ENSG00000085491	ENSG00000085491	HGNC:20662
SLC2A1	gene	SLC2A1	Expert Review Amber;NHS GMS	Structural eye disease			MONOALLELIC, autosomal or pseudoautosomal, NOT imprinted	STOMATIN-DEFICIENT CRYOHYDROCYTOSIS WITH NEUROLOGIC DEFECTS, 608885	138140						2		1.3			ENSG00000117394	ENSG00000117394	HGNC:11005
SMAD4	gene	SMAD4	Expert Review Amber;NHS GMS	Structural eye disease			MONOALLELIC, autosomal or pseudoautosomal, NOT imprinted	Myhre syndrome, 139210	600993			11977156;20735985			2		1.3			ENSG00000141646	ENSG00000141646	HGNC:6770
SMG9	gene	SMG9	NHS GMS;Expert Review Amber;London North GLH	Structural eye disease			BIALLELIC, autosomal or pseudoautosomal	Heart and Brain Malformation Syndrome, HBMS, 616920	613176			27018474			2		1.3			ENSG00000105771	ENSG00000105771	HGNC:25763
TBC1D32	gene	TBC1D32	Expert Review Amber;NHS GMS	Structural eye disease			BIALLELIC, autosomal or pseudoautosomal	Orofaciodigital syndrome 9, 258865	615867			24285566			2		1.3			ENSG00000146350	ENSG00000146350	HGNC:21485
TCOF1	gene	TCOF1	Expert Review Amber;NHS GMS	Structural eye disease			MONOALLELIC, autosomal or pseudoautosomal, NOT imprinted	Treacher Collins syndrome 1 (eyelid coloboma), 154500	606847			10888597;8741923			2		1.3			ENSG00000070814	ENSG00000070814	HGNC:11654
TMX3	gene	TMX3	Expert Review Amber;NHS GMS	Structural eye disease			MONOALLELIC, autosomal or pseudoautosomal, NOT imprinted	Microphthalmia, coloboma, micrognathia, diaphragmatic hernia;None	616102			20485507			2		1.3			ENSG00000166479	ENSG00000166479	HGNC:24718
TUBB	gene	TUBB	NHS GMS;Expert Review Amber;London North GLH	Structural eye disease			MONOALLELIC, autosomal or pseudoautosomal, imprinted status unknown	Skin Creases, Congenital Symmetric Circumferential, 2, CSCSC2, 156610	191130			26637975			2		1.3			ENSG00000196230	ENSG00000196230	HGNC:20778
VAX1	gene	VAX1	Expert Review Amber;NHS GMS	Structural eye disease			BIALLELIC, autosomal or pseudoautosomal	Microphthalmia, syndromic 11, 614402	604294			10601035;22095910			2		1.3			ENSG00000148704	ENSG00000148704	HGNC:12660
VSX1	gene	VSX1	Expert Review Amber;NHS GMS	Structural eye disease			MONOALLELIC, autosomal or pseudoautosomal, NOT imprinted	Keratoconus 1, 148300;Corneal dystrophy, posterior polymorphous, 1, 122000;Craniofacial anomalies and anterior segment dysgenesis syndrome, 614195	605020			15051220			2		1.3			ENSG00000100987	ENSG00000100987	HGNC:12723
ZIC2	gene	ZIC2	Expert Review Amber;NHS GMS	Structural eye disease			MONOALLELIC, autosomal or pseudoautosomal, NOT imprinted	Holoprosencephaly 5, 609637	603073			21976454			2		1.3			ENSG00000043355	ENSG00000043355	HGNC:12873
ABCA4	gene	ABCA4	NHS GMS;Expert Review Red	Structural eye disease			BOTH monoallelic and biallelic, autosomal or pseudoautosomal	Cone-rod dystrophy 3, 604116;Retinal dystrophy, early-onset severe;Eye Disorders;Fundus flavimaculatus;{Macular degeneration, age-related, 2}, 153800;Retinitis pigmentosa 19, 601718;Stargardt disease 1, 248200	601691						1		1.3			ENSG00000198691	ENSG00000198691	HGNC:34
ABHD12	gene	ABHD12	NHS GMS;Expert Review Red	Structural eye disease			BIALLELIC, autosomal or pseudoautosomal	Polyneuropathy, hearing loss, ataxia, retinitis pigmentosa, and cataract 612674;Eye Disorders	613599						1		1.3			ENSG00000100997	ENSG00000100997	HGNC:15868
ADAM9	gene	ADAM9	NHS GMS;Expert Review Red	Structural eye disease			BIALLELIC, autosomal or pseudoautosomal	Cone-rod dystrophy 9, 612775;Eye Disorders	602713			25091951			1		1.3			ENSG00000168615	ENSG00000168615	HGNC:216
ADGRV1	gene	ADGRV1	NHS GMS;Expert Review Red	Structural eye disease			BIALLELIC, autosomal or pseudoautosomal	Usher syndrome, type 2C, 605472;Eye Disorders	602851						1		1.3			ENSG00000164199	ENSG00000164199	HGNC:17416
AGBL1	gene	AGBL1	NHS GMS	Structural eye disease			MONOALLELIC, autosomal or pseudoautosomal, NOT imprinted	Corneal dystrophy, Fuchs endothelial, 8, 615523	615496						1		1.3			ENSG00000273540	ENSG00000166748	HGNC:26504
AGK	gene	AGK	NHS GMS	Structural eye disease			BIALLELIC, autosomal or pseudoautosomal	Cataract 38, autosomal recessive, 614691;Sengers syndrome, 212350	610345						1		1.3			ENSG00000006530	ENSG00000006530	HGNC:21869
AGPS	gene	AGPS	NHS GMS	Structural eye disease			BIALLELIC, autosomal or pseudoautosomal	Rhizomelic chondrodysplasia punctata, type 3, 600121	603051						1		1.3			ENSG00000018510	ENSG00000018510	HGNC:327
AHI1	gene	AHI1	NHS GMS;Expert Review Red	Structural eye disease			BIALLELIC, autosomal or pseudoautosomal	Joubert syndrome 3, 608629	608894						1		1.3			ENSG00000135541	ENSG00000135541	HGNC:21575
ALDH18A1	gene	ALDH18A1	NHS GMS	Structural eye disease			BOTH monoallelic and biallelic, autosomal or pseudoautosomal	Cutis laxa, autosomal recessive, type IIIA, 219150	138250			21739576			1		1.3			ENSG00000059573	ENSG00000059573	HGNC:9722
ALMS1	gene	ALMS1	NHS GMS;Expert Review Red	Structural eye disease			BIALLELIC, autosomal or pseudoautosomal	Alstrom syndrome 203800;Eye Disorders	606844						1		1.3			ENSG00000116127	ENSG00000116127	HGNC:428
ALX3	gene	ALX3	Expert Review Red;NHS GMS;London North GLH	Structural eye disease			BIALLELIC, autosomal or pseudoautosomal	Frontonasal Dysplasia 1, FND1, 136760	606014			19409524			1		1.3			ENSG00000156150	ENSG00000156150	HGNC:449
ARL13B	gene	ARL13B	NHS GMS;Expert Review Red	Structural eye disease			BIALLELIC, autosomal or pseudoautosomal	Joubert syndrome 8 612291	608922			25138100;18674751			1		1.3			ENSG00000169379	ENSG00000169379	HGNC:25419
ARL6	gene	ARL6	NHS GMS;Expert Review Red	Structural eye disease			BIALLELIC, autosomal or pseudoautosomal	Bardet-Biedl syndrome 3, 600151;{Bardet-Biedl syndrome 1, modifier of} 209900;Retinitis pigmentosa 55, 613575;Eye Disorders	608845			19097054			1		1.3			ENSG00000113966	ENSG00000113966	HGNC:13210
ASB10	gene	ASB10	NHS GMS;Expert Review Red	Structural eye disease			MONOALLELIC, autosomal or pseudoautosomal, NOT imprinted	Glaucoma 1, open angle, F, 603383	615054						1		1.3			ENSG00000146926	ENSG00000146926	HGNC:17185
ATP13A2	gene	ATP13A2	NHS GMS;Expert Review Red	Structural eye disease			BIALLELIC, autosomal or pseudoautosomal	KUFOR-RAKEB SYNDROME, 606693;SPASTIC PARAPLEGIA 78, AUTOSOMAL RECESSIVE, 617225;Eye Disorders	610513						1		1.3			ENSG00000159363	ENSG00000159363	HGNC:30213
BBS1	gene	BBS1	NHS GMS;Expert Review Red	Structural eye disease			BIALLELIC, autosomal or pseudoautosomal	Bardet-Biedl syndrome1, 209900;Eye Disorders	209901						1		1.3			ENSG00000174483	ENSG00000174483	HGNC:966
BBS10	gene	BBS10	NHS GMS;Expert Review Red	Structural eye disease			BIALLELIC, autosomal or pseudoautosomal	Bardet-Biedl syndrome10, 615987;Eye Disorders	610148						1		1.3			ENSG00000179941	ENSG00000179941	HGNC:26291
BBS12	gene	BBS12	NHS GMS;Expert Review Red	Structural eye disease			BIALLELIC, autosomal or pseudoautosomal	Bardet-Biedl syndrome12, 615989;Eye Disorders	610683						1		1.3			ENSG00000181004	ENSG00000181004	HGNC:26648
BBS2	gene	BBS2	NHS GMS;Expert Review Red	Structural eye disease			BIALLELIC, autosomal or pseudoautosomal	Retinitis pigmentosa 74, 616562;Bardet-Biedl syndrome2, 615981;Eye Disorders	606151						1		1.3			ENSG00000125124	ENSG00000125124	HGNC:967
BBS4	gene	BBS4	NHS GMS;Expert Review Red	Structural eye disease			BIALLELIC, autosomal or pseudoautosomal	Bardet-Biedl syndrome4, 615982;Eye Disorders	600374						1		1.3			ENSG00000140463	ENSG00000140463	HGNC:969
BBS5	gene	BBS5	NHS GMS;Expert Review Red	Structural eye disease			BIALLELIC, autosomal or pseudoautosomal	Bardet-Biedl syndrome5, 615983;Eye Disorders	603650						1		1.3			ENSG00000163093	ENSG00000163093	HGNC:970
BBS7	gene	BBS7	NHS GMS;Expert Review Red	Structural eye disease			BIALLELIC, autosomal or pseudoautosomal	Bardet-Biedl syndrome7, 615984;Eye Disorders	607590						1		1.3			ENSG00000138686	ENSG00000138686	HGNC:18758
BBS9	gene	BBS9	NHS GMS;Expert Review Red	Structural eye disease			BIALLELIC, autosomal or pseudoautosomal	Bardet-Biedl syndrome9, 615986;Eye Disorders	607968						1		1.3			ENSG00000122507	ENSG00000122507	HGNC:30000
BFSP1	gene	BFSP1	NHS GMS	Structural eye disease			BOTH monoallelic and biallelic, autosomal or pseudoautosomal	Cataract 33, 611391	603307						1		1.3			ENSG00000125864	ENSG00000125864	HGNC:1040
BFSP2	gene	BFSP2	NHS GMS	Structural eye disease			MONOALLELIC, autosomal or pseudoautosomal, NOT imprinted	Cataract 12, multiple types, 611597	603212						1		1.3			ENSG00000170819	ENSG00000170819	HGNC:1041
C1QTNF5	gene	C1QTNF5	NHS GMS;Expert Review Red	Structural eye disease			MONOALLELIC, autosomal or pseudoautosomal, NOT imprinted	Retinal degeneration, late-onset, autosomal dominant, 605670;Eye Disorders	608752						1		1.3			ENSG00000223953	ENSG00000223953	HGNC:14344
C2orf71	gene	C2orf71	NHS GMS;Expert Review Red	Structural eye disease			BIALLELIC, autosomal or pseudoautosomal	Retinitis pigmentosa 54, 613428;Eye Disorders	613425						1		1.3			ENSG00000179270	ENSG00000179270	HGNC:34383
C5orf42	gene	C5orf42	London North GLH;NHS GMS;Expert Review Red	Structural eye disease			BIALLELIC, autosomal or pseudoautosomal	Joubert syndrome;Oral-facial-digital syndrome type VI;Oriofaciodigital Syndrome VI, OFD6, 277170;Joubert syndrome 17, 614615	614571			24178751			1		1.3			ENSG00000197603	ENSG00000197603	HGNC:25801
C8orf37	gene	C8orf37	NHS GMS;Expert Review Red	Structural eye disease			BIALLELIC, autosomal or pseudoautosomal	Cone-rod dystrophy 16, 614500;Eye Disorders	614477						1		1.3			ENSG00000156172	ENSG00000156172	HGNC:27232
CA4	gene	CA4	NHS GMS;Expert Review Red	Structural eye disease			MONOALLELIC, autosomal or pseudoautosomal, NOT imprinted	Retinitis pigmentosa 17, 600852;Eye Disorders	114760						1		1.3			ENSG00000167434	ENSG00000167434	HGNC:1375
CABP4	gene	CABP4	NHS GMS;Expert Review Red	Structural eye disease			BIALLELIC, autosomal or pseudoautosomal	Night blindness, congenital stationary (incomplete), 2B, autosomal recessive, 610427;Eye Disorders	608965						1		1.3			ENSG00000175544	ENSG00000175544	HGNC:1386
CACNA1F	gene	CACNA1F	NHS GMS;Expert Review Red	Structural eye disease			X-LINKED: hemizygous mutation in males, monoallelic mutations in females may cause disease (may be less severe, later onset than males)	Cone-rod dystropy, X-linked, 3, 300476;Aland Island eye disease, 300600;Night blindness, congenital stationary (incomplete), 2A, X-linked, 300071;Eye Disorders	300110						1		1.3			ENSG00000102001	ENSG00000102001	HGNC:1393
CACNA2D4	gene	CACNA2D4	NHS GMS;Expert Review Red	Structural eye disease			BIALLELIC, autosomal or pseudoautosomal	Retinal cone dystrophy 4, 610478;Eye Disorders	608171						1		1.3			ENSG00000151062	ENSG00000151062	HGNC:20202
CDH23	gene	CDH23	NHS GMS;Expert Review Red	Structural eye disease			BIALLELIC, autosomal or pseudoautosomal	Usher syndrome, type 1D, 601067;Eye Disorders	605516						1		1.3			ENSG00000107736	ENSG00000107736	HGNC:13733
CDH3	gene	CDH3	NHS GMS;Expert Review Red	Structural eye disease			BIALLELIC, autosomal or pseudoautosomal	Ectodermal dysplasia, ectrodactyly, and macular dystrophy, 225280;Hypotrichosis, congenital, with juvenile macular dystrophy, 601553;Eye Disorders	114021						1		1.3			ENSG00000062038	ENSG00000062038	HGNC:1762
CDHR1	gene	CDHR1	NHS GMS;Expert Review Red	Structural eye disease			BIALLELIC, autosomal or pseudoautosomal	Cone-rod dystrophy 15, 613660;Eye Disorders	609502						1		1.3			ENSG00000148600	ENSG00000148600	HGNC:14550
CEP41	gene	CEP41	NHS GMS;Expert Review Red	Structural eye disease			BIALLELIC, autosomal or pseudoautosomal	Joubert syndrome;Joubert syndrome 15, 614464	610523			22246503			1		1.3			ENSG00000106477	ENSG00000106477	HGNC:12370
CERKL	gene	CERKL	NHS GMS;Expert Review Red	Structural eye disease			BIALLELIC, autosomal or pseudoautosomal	Retinitis pigmentosa 26, 608380;Eye Disorders	608381						1		1.3			ENSG00000188452	ENSG00000188452	HGNC:21699
CHM	gene	CHM	NHS GMS;Expert Review Red	Structural eye disease			X-LINKED: hemizygous mutation in males, monoallelic mutations in females may cause disease (may be less severe, later onset than males)	Choroideremia, 303100;Eye Disorders	300390						1		1.3			ENSG00000188419	ENSG00000188419	HGNC:1940
CHMP4B	gene	CHMP4B	NHS GMS	Structural eye disease			MONOALLELIC, autosomal or pseudoautosomal, NOT imprinted	Cataract 31, multiple types, 605387	610897			17701905			1		1.3			ENSG00000101421	ENSG00000101421	HGNC:16171
CHST6	gene	CHST6	NHS GMS	Structural eye disease			BIALLELIC, autosomal or pseudoautosomal	Macular corneal dystrophy, 217800	605294						1		1.3			ENSG00000183196	ENSG00000183196	HGNC:6938
CIB2	gene	CIB2	NHS GMS;Expert Review Red	Structural eye disease			BIALLELIC, autosomal or pseudoautosomal	Usher syndrome, type IJ, 614869;Eye Disorders	605564						1		1.3			ENSG00000136425	ENSG00000136425	HGNC:24579
CLN3	gene	CLN3	NHS GMS;Expert Review Red	Structural eye disease			BIALLELIC, autosomal or pseudoautosomal	Ceroid lipofuscinosis, neuronal, 3, 204200;Eye Disorders	607042						1		1.3			ENSG00000188603	ENSG00000188603	HGNC:2074
CLN5	gene	CLN5	NHS GMS;Expert Review Red	Structural eye disease			BIALLELIC, autosomal or pseudoautosomal	Ceroid lipofuscinosis, neuronal, 5, 256731;Eye Disorders	608102						1		1.3			ENSG00000102805	ENSG00000102805	HGNC:2076
CLN6	gene	CLN6	NHS GMS;Expert Review Red	Structural eye disease			BIALLELIC, autosomal or pseudoautosomal	Ceroid lipofuscinosis, neuronal, 6, 601780;Eye Disorders	606725						1		1.3			ENSG00000128973	ENSG00000128973	HGNC:2077
CLN8	gene	CLN8	NHS GMS;Expert Review Red	Structural eye disease			BIALLELIC, autosomal or pseudoautosomal	Ceroid lipofuscinosis, neuronal, 8, 600143;Eye Disorders	607837						1		1.3			ENSG00000182372	ENSG00000182372	HGNC:2079
CLRN1	gene	CLRN1	NHS GMS;Expert Review Red	Structural eye disease			BIALLELIC, autosomal or pseudoautosomal	Usher syndrome, type 3A, 276902;Retinitis pigmentosa 61, 614180;Eye Disorders	606397						1		1.3			ENSG00000163646	ENSG00000163646	HGNC:12605
CNGA1	gene	CNGA1	NHS GMS;Expert Review Red	Structural eye disease			BIALLELIC, autosomal or pseudoautosomal	Retinitis pigmentosa 49, 613756;Eye Disorders	123825						1		1.3			ENSG00000198515	ENSG00000198515	HGNC:2148
CNGA3	gene	CNGA3	NHS GMS;Expert Review Red	Structural eye disease			BIALLELIC, autosomal or pseudoautosomal	Achromatopsia-2, 216900;Eye Disorders	600053			24504161			1		1.3			ENSG00000144191	ENSG00000144191	HGNC:2150
CNGB1	gene	CNGB1	NHS GMS;Expert Review Red	Structural eye disease			BIALLELIC, autosomal or pseudoautosomal	Retinitis pigmentosa 45, 613767;Eye Disorders	600724						1		1.3			ENSG00000070729	ENSG00000070729	HGNC:2151
CNGB3	gene	CNGB3	NHS GMS;Expert Review Red	Structural eye disease			BIALLELIC, autosomal or pseudoautosomal	Achromatopsia-3, 262300;Macular degeneration, juvenile, 248200;Eye Disorders	605080						1		1.3			ENSG00000170289	ENSG00000170289	HGNC:2153
COL11A1	gene	COL11A1	NHS GMS;Expert Review Red	Structural eye disease			MONOALLELIC, autosomal or pseudoautosomal, NOT imprinted	Marshall syndrome, 154780;Stickler syndrome, type II, 604841;Eye Disorders	120280						1		1.3			ENSG00000060718	ENSG00000060718	HGNC:2186
COL11A2	gene	COL11A2	NHS GMS;Expert Review Red	Structural eye disease			BOTH monoallelic and biallelic, autosomal or pseudoautosomal	Eye Disorders	120290						1		1.3			ENSG00000204248	ENSG00000204248	HGNC:2187
COL8A2	gene	COL8A2	NHS GMS	Structural eye disease			MONOALLELIC, autosomal or pseudoautosomal, NOT imprinted	Corneal dystrophy, Fuchs endothelial, 1, 136800;Corneal dystrophy, posterior polymorphous 2, 609140	120252						1		1.3			ENSG00000171812	ENSG00000171812	HGNC:2216
COL9A1	gene	COL9A1	NHS GMS;Expert Review Red	Structural eye disease			BIALLELIC, autosomal or pseudoautosomal	Stickler syndrome, type IV, 614134;Eye Disorders	120210						1		1.3			ENSG00000112280	ENSG00000112280	HGNC:2217
COL9A2	gene	COL9A2	NHS GMS;Expert Review Red	Structural eye disease			BIALLELIC, autosomal or pseudoautosomal	STICKLER SYNDROME, TYPE V, 614284;Eye Disorders	120260						1		1.3			ENSG00000049089	ENSG00000049089	HGNC:2218
CRX	gene	CRX	NHS GMS;Expert Review Red	Structural eye disease			MONOALLELIC, autosomal or pseudoautosomal, NOT imprinted	Leber congenital amaurosis 7, 613829;Cone-rod retinal dystrophy-2, 120970;Eye Disorders	602225						1		1.3			ENSG00000105392	ENSG00000105392	HGNC:2383
CRYAB	gene	CRYAB	NHS GMS	Structural eye disease			BOTH monoallelic and biallelic, autosomal or pseudoautosomal	CATARACT 16, MULTIPLE TYPES, 613763	123590						1		1.3			ENSG00000109846	ENSG00000109846	HGNC:2389
CRYBA1	gene	CRYBA1	NHS GMS	Structural eye disease			MONOALLELIC, autosomal or pseudoautosomal, NOT imprinted	Cataract 10, multiple types, 600881	123610			26303524			1		1.3			ENSG00000108255	ENSG00000108255	HGNC:2394
CRYBB3	gene	CRYBB3	NHS GMS	Structural eye disease			BOTH monoallelic and biallelic, autosomal or pseudoautosomal	Cataract 22, autosomal recessive, 609741	123630						1		1.3			ENSG00000100053	ENSG00000100053	HGNC:2400
CRYGB	gene	CRYGB	NHS GMS	Structural eye disease			MONOALLELIC, autosomal or pseudoautosomal, NOT imprinted	Cataract 39, multiple types, autosomal dominant, 615188	123670						1		1.3			ENSG00000182187	ENSG00000182187	HGNC:2409
CRYGS	gene	CRYGS	NHS GMS	Structural eye disease			MONOALLELIC, autosomal or pseudoautosomal, NOT imprinted	Cataract 20, multiple types, 116100	123730						1		1.3			ENSG00000213139	ENSG00000213139	HGNC:2417
CSPP1	gene	CSPP1	Expert Review Red;NHS GMS;London North GLH	Structural eye disease			BIALLELIC, autosomal or pseudoautosomal	Joubert syndrome 21, 615636	611654						1		1.3			ENSG00000104218	ENSG00000104218	HGNC:26193
CTDP1	gene	CTDP1	NHS GMS	Structural eye disease			BIALLELIC, autosomal or pseudoautosomal	Congenital cataracts, facial dysmorphism, and neuropathy, 604168	604927						1		1.3			ENSG00000060069	ENSG00000060069	HGNC:2498
CTSD	gene	CTSD	NHS GMS;Expert Review Red	Structural eye disease			BIALLELIC, autosomal or pseudoautosomal	CEROID LIPOFUSCINOSIS, NEURONAL, 10, 610127;Eye Disorders	116840						1		1.3			ENSG00000117984	ENSG00000117984	HGNC:2529
CYP27A1	gene	CYP27A1	NHS GMS;Expert Review Red	Structural eye disease			BIALLELIC, autosomal or pseudoautosomal	CEREBROTENDINOUS XANTHOMATOSIS, 213700;Eye Disorders	606530						1		1.3			ENSG00000135929	ENSG00000135929	HGNC:2605
CYP4V2	gene	CYP4V2	NHS GMS;Expert Review Red	Structural eye disease			BIALLELIC, autosomal or pseudoautosomal	Bietti crystalline corneoretinal dystrophy, 210370;Eye Disorders	608614						1		1.3			ENSG00000145476	ENSG00000145476	HGNC:23198
CYP51A1	gene	CYP51A1	NHS GMS	Structural eye disease					601637						1		1.3			ENSG00000001630	ENSG00000001630	HGNC:2649
DCN	gene	DCN	NHS GMS	Structural eye disease			MONOALLELIC, autosomal or pseudoautosomal, NOT imprinted	Corneal dystrophy, congenital stromal, 610048	125255						1		1.3			ENSG00000011465	ENSG00000011465	HGNC:2705
DDB1	gene	DDB1	NHS GMS;Expert Review Red	Structural eye disease					600045			17129780			1		1.3			ENSG00000167986	ENSG00000167986	HGNC:2717
DDB2	gene	DDB2	NHS GMS;Expert Review Red	Structural eye disease			BIALLELIC, autosomal or pseudoautosomal	XERODERMA PIGMENTOSUM, COMPLEMENTATION GROUP E, 278740	600811						1		1.3			ENSG00000134574	ENSG00000134574	HGNC:2718
DHCR7	gene	DHCR7	NHS GMS	Structural eye disease			BIALLELIC, autosomal or pseudoautosomal	Smith-Lemli-Opitz syndrome, 270400	602858						1		1.3			ENSG00000172893	ENSG00000172893	HGNC:2860
DHDDS	gene	DHDDS	NHS GMS;Expert Review Red	Structural eye disease			BIALLELIC, autosomal or pseudoautosomal	Retinitis pigmentosa 59, 613861;Eye Disorders	608172						1		1.3			ENSG00000117682	ENSG00000117682	HGNC:20603
DHX38	gene	DHX38	NHS GMS	Structural eye disease			BIALLELIC, autosomal or pseudoautosomal	Retinitis Pigmentosa and Macular Coloboma, 618220	605584						1		1.3			ENSG00000140829	ENSG00000140829	HGNC:17211
DPYD	gene	DPYD	NHS GMS	Structural eye disease			BIALLELIC, autosomal or pseudoautosomal	Dihydropyrimidine dehydrogenase deficiency , 274270	612779						1		1.3			ENSG00000188641	ENSG00000188641	HGNC:3012
EFEMP1	gene	EFEMP1	NHS GMS;Expert Review Red	Structural eye disease			MONOALLELIC, autosomal or pseudoautosomal, NOT imprinted	Doyne honeycomb degeneration of retina, 126600;Eye Disorders	601548						1		1.3			ENSG00000115380	ENSG00000115380	HGNC:3218
ELOVL4	gene	ELOVL4	NHS GMS;Expert Review Red	Structural eye disease			MONOALLELIC, autosomal or pseudoautosomal, NOT imprinted	Stargardt disease 3, 600110;Eye Disorders	605512						1		1.3			ENSG00000118402	ENSG00000118402	HGNC:14415
ELP4	gene	ELP4	NHS GMS;Expert Review Red	Structural eye disease			MONOALLELIC, autosomal or pseudoautosomal, NOT imprinted	ANIRIDIA 2, 617141;?Aniridia 2	606985			24290376;29217025			1		1.3			ENSG00000109911	ENSG00000109911	HGNC:1171
EPG5	gene	EPG5	NHS GMS	Structural eye disease			BIALLELIC, autosomal or pseudoautosomal	Vici syndrome, 242840	615068						1		1.3			ENSG00000152223	ENSG00000152223	HGNC:29331
EPHA2	gene	EPHA2	NHS GMS	Structural eye disease			MONOALLELIC, autosomal or pseudoautosomal, NOT imprinted	Cataract 6, multiple types, 116600	176946						1		1.3			ENSG00000142627	ENSG00000142627	HGNC:3386
ERCC2	gene	ERCC2	NHS GMS;Expert Review Red	Structural eye disease			BIALLELIC, autosomal or pseudoautosomal	TRICHOTHIODYSTROPHY 1, PHOTOSENSITIVE, 601675;Xeroderma pigmentosum, group D, 278730;Trichothiodystrophy, 601675;Cerebrooculofacioskeletal syndrome 2, 610756	126340						1		1.3			ENSG00000104884	ENSG00000104884	HGNC:3434
ERCC3	gene	ERCC3	NHS GMS;Expert Review Red	Structural eye disease			BIALLELIC, autosomal or pseudoautosomal	TRICHOTHIODYSTROPHY 2, PHOTOSENSITIVE, 616390	133510						1		1.3			ENSG00000163161	ENSG00000163161	HGNC:3435
ERCC4	gene	ERCC4	NHS GMS;Expert Review Red	Structural eye disease			BIALLELIC, autosomal or pseudoautosomal	XERODERMA PIGMENTOSUM, COMPLEMENTATION GROUP F, 278760	133520						1		1.3			ENSG00000175595	ENSG00000175595	HGNC:3436
ERCC5	gene	ERCC5	NHS GMS;Expert Review Red	Structural eye disease			BIALLELIC, autosomal or pseudoautosomal	Xeroderma Pigmentosum, group G (includes microphthalmia and/or cataract), 278780;Cerebrooculofacioskeletal syndrome 3, 616570	133530						1		1.3			ENSG00000134899	ENSG00000134899	HGNC:3437
ERCC6	gene	ERCC6	NHS GMS;Expert Review Red	Structural eye disease			BIALLELIC, autosomal or pseudoautosomal	Cerebrooculofacioskeletal Syndrome;Cerebrooculofacioskeletal syndrome 1, 214150;Cockayne syndrome, type B, 133540;De Sanctis-Cacchione syndrome, 278800;{Macular degeneration, age-related, susceptibility to 5}, 613761;UV-sensitive syndrome 1, 600630;{Lung cancer, susceptibility to}, 211980	609413						1		1.3			ENSG00000225830	ENSG00000225830	HGNC:3438
ERCC8	gene	ERCC8	NHS GMS;Expert Review Red	Structural eye disease			BIALLELIC, autosomal or pseudoautosomal	Cockayne syndrome, type A, 216400	609412						1		1.3			ENSG00000049167	ENSG00000049167	HGNC:3439
EYA1	gene	EYA1	NHS GMS	Structural eye disease			MONOALLELIC, autosomal or pseudoautosomal, NOT imprinted	Branchiootic syndrome 1, 602588;Anterior segment anomalies with or without cataract, 113650	601653						1		1.3			ENSG00000104313	ENSG00000104313	HGNC:3519
EYS	gene	EYS	NHS GMS;Expert Review Red	Structural eye disease			BIALLELIC, autosomal or pseudoautosomal	Retinitis pigmentosa 25, 602772;Eye Disorders	612424						1		1.3			ENSG00000188107	ENSG00000188107	HGNC:21555
FADD	gene	FADD	NHS GMS	Structural eye disease			MONOALLELIC, autosomal or pseudoautosomal, NOT imprinted	None;Iris coloboma, retinal coloboma	602457			17656375			1		1.3			ENSG00000168040	ENSG00000168040	HGNC:3573
FAM111A	gene	FAM111A	NHS GMS	Structural eye disease			MONOALLELIC, autosomal or pseudoautosomal, NOT imprinted	Gracile bone dysplasia;127000;602361;Kenny-Caffey syndrome, type 2	615292						1		1.3			ENSG00000166801	ENSG00000166801	HGNC:24725
FAM126A	gene	FAM126A	NHS GMS	Structural eye disease			BIALLELIC, autosomal or pseudoautosomal	LEUKODYSTROPHY, HYPOMYELINATING, 5 (includes congenital cataract), 610532	610531						1		1.3			ENSG00000122591	ENSG00000122591	HGNC:24587
FAM161A	gene	FAM161A	NHS GMS;Expert Review Red	Structural eye disease			BIALLELIC, autosomal or pseudoautosomal	Retinitis pigmentosa 28, 606068;Eye Disorders	613596						1		1.3			ENSG00000170264	ENSG00000170264	HGNC:25808
FANCA	gene	FANCA	Expert Review Red;NHS GMS;London North GLH	Structural eye disease			BIALLELIC, autosomal or pseudoautosomal	Fanconi Anemia, Complementation Group A, FA, 227650	607139			8502512;12913077			1		1.3			ENSG00000187741	ENSG00000187741	HGNC:3582
FANCD2	gene	FANCD2	Expert Review Red;NHS GMS;London North GLH	Structural eye disease			BIALLELIC, autosomal or pseudoautosomal	Fanconi Anemia, Complementation Group D2, FANCD2, 227646	613984			12893777			1		1.3			ENSG00000144554	ENSG00000144554	HGNC:3585
FANCE	gene	FANCE	Expert Review Red;NHS GMS;London North GLH	Structural eye disease			BIALLELIC, autosomal or pseudoautosomal	Fanconi Anemia, Complementation Group E, FANCE, 600901	613976						1		1.3			ENSG00000112039	ENSG00000112039	HGNC:3586
FANCI	gene	FANCI	Expert Review Red;NHS GMS;London North GLH	Structural eye disease			BIALLELIC, autosomal or pseudoautosomal	Fanconi Anemia, Complementation Group I, FANCI, 609053	611360						1		1.3			ENSG00000140525	ENSG00000140525	HGNC:25568
FLVCR1	gene	FLVCR1	NHS GMS;Expert Review Red	Structural eye disease			BIALLELIC, autosomal or pseudoautosomal	Ataxia, posterior column, with retinitis pigmentosa, 609033;Eye Disorders	609144						1		1.3			ENSG00000162769	ENSG00000162769	HGNC:24682
FNBP4	gene	FNBP4	NHS GMS	Structural eye disease			BIALLELIC, autosomal or pseudoautosomal	Microphthalmia with Limb anomalies (Classified as variant of unknown significance on OMIM), 206920	615265						1		1.3			ENSG00000109920	ENSG00000109920	HGNC:19752
FOXL2	gene	FOXL2	NHS GMS	Structural eye disease			MONOALLELIC, autosomal or pseudoautosomal, NOT imprinted	Blepharophimosis, epicanthus inversus, and ptosis, 110100	605597						1		1.3			ENSG00000183770	ENSG00000183770	HGNC:1092
FSCN2	gene	FSCN2	NHS GMS;Expert Review Red	Structural eye disease			MONOALLELIC, autosomal or pseudoautosomal, NOT imprinted	Retinitis pigmentosa 30, 607921;Eye Disorders	607643						1		1.3			ENSG00000186765	ENSG00000186765	HGNC:3960
FTL	gene	FTL	NHS GMS	Structural eye disease			MONOALLELIC, autosomal or pseudoautosomal, NOT imprinted	Hyperferritinemia-cataract syndrome, 600886	134790						1		1.3			ENSG00000087086	ENSG00000087086	HGNC:3999
FYCO1	gene	FYCO1	NHS GMS	Structural eye disease			BIALLELIC, autosomal or pseudoautosomal	Cataract 18, autosomal recessive, 610019	607182						1		1.3			ENSG00000163820	ENSG00000163820	HGNC:14673
GALK1	gene	GALK1	NHS GMS	Structural eye disease			BIALLELIC, autosomal or pseudoautosomal	Galactokinase deficiency with cataracts, 230200	604313						1		1.3			ENSG00000108479	ENSG00000108479	HGNC:4118
GALT	gene	GALT	NHS GMS	Structural eye disease			BIALLELIC, autosomal or pseudoautosomal	Galactosemia, 230400	606999						1		1.3			ENSG00000213930	ENSG00000213930	HGNC:4135
GCNT2	gene	GCNT2	NHS GMS	Structural eye disease			MONOALLELIC, autosomal or pseudoautosomal, NOT imprinted	Cataract 13 with adult i phenotype, 116700	600429						1		1.3			ENSG00000111846	ENSG00000111846	HGNC:4204
GFER	gene	GFER	NHS GMS	Structural eye disease			BIALLELIC, autosomal or pseudoautosomal	Myopathy, mitochondrial progressive, with congenital cataract, hearing loss, and developmental delay, 613076	600924						1		1.3			ENSG00000127554	ENSG00000127554	HGNC:4236
GJA3	gene	GJA3	NHS GMS	Structural eye disease			MONOALLELIC, autosomal or pseudoautosomal, NOT imprinted	Cataract 14, multiple types, 601885	121015						1		1.3			ENSG00000121743	ENSG00000121743	HGNC:4277
GNAT1	gene	GNAT1	NHS GMS;Expert Review Red	Structural eye disease			BIALLELIC, autosomal or pseudoautosomal	?Night blindness, congenital stationary, type 1G, 616389;Night blindness, congenital stationary, autosomal dominant 3, 610444;Eye Disorders	139330						1		1.3			ENSG00000114349	ENSG00000114349	HGNC:4393
GNAT2	gene	GNAT2	NHS GMS;Expert Review Red	Structural eye disease			BIALLELIC, autosomal or pseudoautosomal	Achromatopsia-4,613856;Eye Disorders	139340						1		1.3			ENSG00000134183	ENSG00000134183	HGNC:4394
GNPTG	gene	GNPTG	NHS GMS	Structural eye disease			BIALLELIC, autosomal or pseudoautosomal	Mucolipidosis III gamma, Retinitis Pigmentosa and skeletal abnormalities, 252605	607838						1		1.3			ENSG00000090581	ENSG00000090581	HGNC:23026
GPR143	gene	GPR143	NHS GMS;Expert Review Red	Structural eye disease			X-LINKED: hemizygous mutation in males, monoallelic mutations in females may cause disease (may be less severe, later onset than males)	Nystagmus 6, congenital, X-linked, 300814;Ocular albinism, type I, Nettleship-Falls type, 300500;Eye Disorders	300808						1		1.3			ENSG00000101850	ENSG00000101850	HGNC:20145
GPR179	gene	GPR179	NHS GMS;Expert Review Red	Structural eye disease			BIALLELIC, autosomal or pseudoautosomal	Night blindness, congenital stationary (complete), 1E, autosomal recessive, 614565;Eye Disorders	614515						1		1.3			ENSG00000277399	ENSG00000188888	HGNC:31371
GRM6	gene	GRM6	NHS GMS;Expert Review Red	Structural eye disease			BIALLELIC, autosomal or pseudoautosomal	Night blindness, congenital stationary (complete), 1B, autosomal recessive, 257270;Eye Disorders	604096						1		1.3			ENSG00000113262	ENSG00000113262	HGNC:4598
GRN	gene	GRN	NHS GMS;Expert Review Red	Structural eye disease			BIALLELIC, autosomal or pseudoautosomal	CEROID LIPOFUSCINOSIS, NEURONAL, 11, 614706;Eye Disorders	138945						1		1.3			ENSG00000030582	ENSG00000030582	HGNC:4601
GSN	gene	GSN	NHS GMS	Structural eye disease			MONOALLELIC, autosomal or pseudoautosomal, NOT imprinted	Amyloidosis, Finnish type, 105120	137350						1		1.3			ENSG00000148180	ENSG00000148180	HGNC:4620
GTF2H5	gene	GTF2H5	NHS GMS;Expert Review Red	Structural eye disease			BIALLELIC, autosomal or pseudoautosomal	TRICHOTHIODYSTROPHY 3, PHOTOSENSITIVE, 616395	608780						1		1.3			ENSG00000272047	ENSG00000272047	HGNC:21157
GUCA1A	gene	GUCA1A	NHS GMS;Expert Review Red	Structural eye disease			MONOALLELIC, autosomal or pseudoautosomal, NOT imprinted	Cone dystrophy-3, 602093;Eye Disorders	600364						1		1.3			ENSG00000048545	ENSG00000048545	HGNC:4678
GUCA1B	gene	GUCA1B	NHS GMS;Expert Review Red	Structural eye disease			MONOALLELIC, autosomal or pseudoautosomal, NOT imprinted	Retinitis pigmentosa 48, 613827;Eye Disorders	602275						1		1.3			ENSG00000112599	ENSG00000112599	HGNC:4679
GUCY2D	gene	GUCY2D	NHS GMS;Expert Review Red	Structural eye disease			BOTH monoallelic and biallelic, autosomal or pseudoautosomal	Cone-rod dystrophy 6, 601777;Leber congenital amaurosis 1, 204000;Eye Disorders	600179						1		1.3			ENSG00000132518	ENSG00000132518	HGNC:4689
HARS	gene	HARS	NHS GMS;Expert Review Red	Structural eye disease			BOTH monoallelic and biallelic, autosomal or pseudoautosomal	Usher syndrome type 3B, 614504;Charcot-Marie-Tooth disease, axonal, type 2W, 616625;Eye Disorders	142810						1		1.3			ENSG00000170445	ENSG00000170445	HGNC:4816
HDAC6	gene	HDAC6	NHS GMS;Expert Review Red	Structural eye disease			X-LINKED: hemizygous mutation in males, monoallelic mutations in females may cause disease (may be less severe, later onset than males)	Chondrodysplasia with platyspondyly, distinctive brachydactyly, hydrocephaly, andmicrophthalmia, 300863	300272			20181727			1		1.3		other - please provide details in the comments	ENSG00000094631	ENSG00000094631	HGNC:14064
HSF4	gene	HSF4	NHS GMS	Structural eye disease			MONOALLELIC, autosomal or pseudoautosomal, NOT imprinted	Cataract 5, multiple types, 116800	602438						1		1.3			ENSG00000102878	ENSG00000102878	HGNC:5227
IDH3B	gene	IDH3B	NHS GMS;Expert Review Red	Structural eye disease			BIALLELIC, autosomal or pseudoautosomal	Retinitis pigmentosa 46, 612572;Eye Disorders	604526						1		1.3			ENSG00000101365	ENSG00000101365	HGNC:5385
IKBKG	gene	IKBKG	Expert Review Red;NHS GMS;London North GLH	Structural eye disease			X-LINKED: hemizygous mutation in males, biallelic mutations in females	Incontinentia pigmenti, IP, 308300	300248			31119873;20499493;30905793			1		1.3			ENSG00000269335	ENSG00000073009	HGNC:5961
IMPDH1	gene	IMPDH1	NHS GMS;Expert Review Red	Structural eye disease			MONOALLELIC, autosomal or pseudoautosomal, NOT imprinted	Leber congenital amaurosis 11, 613837;Retinitis pigmentosa 10, 180105;Eye Disorders	146690						1		1.3			ENSG00000106348	ENSG00000106348	HGNC:6052
IMPG2	gene	IMPG2	NHS GMS;Expert Review Red	Structural eye disease			BIALLELIC, autosomal or pseudoautosomal	Retinitis pigmentosa 56, 613581;Macular dystrophy, vitelliform, 5, 616152;Eye Disorders	607056						1		1.3			ENSG00000081148	ENSG00000081148	HGNC:18362
INVS	gene	INVS	NHS GMS;Expert Review Red	Structural eye disease			BIALLELIC, autosomal or pseudoautosomal	Nephronophthisis 2, infantile, 602088;Eye Disorders	243305						1		1.3			ENSG00000119509	ENSG00000119509	HGNC:17870
IQCB1	gene	IQCB1	NHS GMS;Expert Review Red	Structural eye disease			BIALLELIC, autosomal or pseudoautosomal	Senior-Loken syndrome 5: an autosomal recessive disorder with the main features of nephronophthisis (NPHP, see 256100) and Leber congenital amaurosis (LCA, see 204000) 609254;Eye Disorders	609237						1		1.3			ENSG00000173226	ENSG00000173226	HGNC:28949
ITPA	gene	ITPA	NHS GMS	Structural eye disease			BIALLELIC, autosomal or pseudoautosomal	Warburg Micro syndrome and Martsolf syndrome with variable cardiac manifestation;None	147520			26224535			1		1.3			ENSG00000125877	ENSG00000125877	HGNC:6176
ITPR1	gene	ITPR1	NHS GMS	Structural eye disease			MONOALLELIC, autosomal or pseudoautosomal, NOT imprinted	Gillespie syndrome, 206700	147265						1		1.3			ENSG00000150995	ENSG00000150995	HGNC:6180
JAM3	gene	JAM3	NHS GMS	Structural eye disease			BIALLELIC, autosomal or pseudoautosomal	Hemorrhagic destruction of the brain, subependymal calcification, and cataracts, 613730	606871						1		1.3			ENSG00000166086	ENSG00000166086	HGNC:15532
KAT6B	gene	KAT6B	NHS GMS	Structural eye disease			MONOALLELIC, autosomal or pseudoautosomal, NOT imprinted	SBBYSS syndrome (blepharophimosis), 603736	605880						1		1.3			ENSG00000156650	ENSG00000156650	HGNC:17582
KCNJ13	gene	KCNJ13	NHS GMS;Expert Review Red	Structural eye disease			BOTH monoallelic and biallelic, autosomal or pseudoautosomal	Leber congenital amaurosis 16, 614186;Snowflake vitreoretinal degeneration, 193230;Eye Disorders	603208						1		1.3			ENSG00000115474	ENSG00000115474	HGNC:6259
KCNV2	gene	KCNV2	NHS GMS;Expert Review Red	Structural eye disease			BIALLELIC, autosomal or pseudoautosomal	Retinal cone dystrophy 3B, 610356;Eye Disorders	607604						1		1.3			ENSG00000168263	ENSG00000168263	HGNC:19698
KCTD7	gene	KCTD7	NHS GMS;Expert Review Red	Structural eye disease			BIALLELIC, autosomal or pseudoautosomal	EPILEPSY, PROGRESSIVE MYOCLONIC, 3, WITH OR WITHOUT INTRACELLULAR INCLUSIONS, 611726;Eye Disorders	611725						1		1.3			ENSG00000243335	ENSG00000243335	HGNC:21957
KIF7	gene	KIF7	NHS GMS;Expert Review Red	Structural eye disease			BIALLELIC, autosomal or pseudoautosomal	Joubert syndrome;Acrocallosal syndrom (JOUBERT SYNDROME 12), 200990;Acrocallosal syndrome	611254			21633164			1		1.3			ENSG00000166813	ENSG00000166813	HGNC:30497
KLHL7	gene	KLHL7	NHS GMS;Expert Review Red	Structural eye disease			MONOALLELIC, autosomal or pseudoautosomal, NOT imprinted	Retinitis pigmentosa 42, 612943;Eye Disorders	611119						1		1.3			ENSG00000122550	ENSG00000122550	HGNC:15646
KRT12	gene	KRT12	NHS GMS	Structural eye disease			MONOALLELIC, autosomal or pseudoautosomal, NOT imprinted	Meesmann corneal dystrophy, 122100	601687						1		1.3			ENSG00000187242	ENSG00000187242	HGNC:6414
KRT3	gene	KRT3	NHS GMS	Structural eye disease			MONOALLELIC, autosomal or pseudoautosomal, NOT imprinted	Meesmann corneal dystrophy, 122100	148043						1		1.3			ENSG00000186442	ENSG00000186442	HGNC:6440
LCA5	gene	LCA5	NHS GMS;Expert Review Red	Structural eye disease			BIALLELIC, autosomal or pseudoautosomal	Leber congenital amaurosis 5, 604537;Eye Disorders	611408						1		1.3			ENSG00000135338	ENSG00000135338	HGNC:31923
LCAT	gene	LCAT	NHS GMS	Structural eye disease			BIALLELIC, autosomal or pseudoautosomal	Norum disease, 245900;Fish-eye disease, 136120	606967						1		1.3			ENSG00000213398	ENSG00000213398	HGNC:6522
LIM2	gene	LIM2	NHS GMS	Structural eye disease			BIALLELIC, autosomal or pseudoautosomal	Cataract 19, 615277	154045						1		1.3			ENSG00000105370	ENSG00000105370	HGNC:6610
LMX1B	gene	LMX1B	NHS GMS	Structural eye disease			MONOALLELIC, autosomal or pseudoautosomal, NOT imprinted	Nail-patella syndrome, 161200	602575						1		1.3			ENSG00000136944	ENSG00000136944	HGNC:6654
LRAT	gene	LRAT	NHS GMS;Expert Review Red	Structural eye disease			BIALLELIC, autosomal or pseudoautosomal	Leber congenital amaurosis 14, 613341;Eye Disorders	604863						1		1.3			ENSG00000121207	ENSG00000121207	HGNC:6685
LRIT3	gene	LRIT3	NHS GMS;Expert Review Red	Structural eye disease			BIALLELIC, autosomal or pseudoautosomal	Night blindness, congenital stationary (complete), 1F, autosomal recessive, 615058;Eye Disorders	615004						1		1.3			ENSG00000183423	ENSG00000183423	HGNC:24783
LRMDA	gene	LRMDA	NHS GMS;Expert Review Red	Structural eye disease			BIALLELIC, autosomal or pseudoautosomal	ALBINISM, OCULOCUTANEOUS, TYPE VII, 615179;Eye Disorders	614537						1		1.3			ENSG00000148655	ENSG00000148655	HGNC:23405
LZTFL1	gene	LZTFL1	NHS GMS;Expert Review Red	Structural eye disease			BIALLELIC, autosomal or pseudoautosomal	Bardet-Biedl syndrome 17, 615994;Eye Disorders	606568						1		1.3			ENSG00000163818	ENSG00000163818	HGNC:6741
MAK	gene	MAK	NHS GMS;Expert Review Red	Structural eye disease			BIALLELIC, autosomal or pseudoautosomal	Retinitis pigmentosa 62, 614181;Eye Disorders	154235						1		1.3			ENSG00000111837	ENSG00000111837	HGNC:6816
MAN2B1	gene	MAN2B1	NHS GMS	Structural eye disease			BIALLELIC, autosomal or pseudoautosomal	Mannosidosis, alpha-, types I and II, 248500	609458						1		1.3			ENSG00000104774	ENSG00000104774	HGNC:6826
MERTK	gene	MERTK	NHS GMS;Expert Review Red	Structural eye disease			BIALLELIC, autosomal or pseudoautosomal	Retinitis pigmentosa 38, 613862;Eye Disorders	604705						1		1.3			ENSG00000153208	ENSG00000153208	HGNC:7027
MFN2	gene	MFN2	NHS GMS;Expert Review Red	Structural eye disease			BIALLELIC, autosomal or pseudoautosomal	Charcot-Marie-Tooth disease, type 2A2, 609260;Eye Disorders	608507						1		1.3			ENSG00000116688	ENSG00000116688	HGNC:16877
MFSD8	gene	MFSD8	NHS GMS;Expert Review Red	Structural eye disease			BIALLELIC, autosomal or pseudoautosomal	MACULAR DYSTROPHY WITH CENTRAL CONE INVOLVEMENT, 616170;CEROID LIPOFUSCINOSIS, NEURONAL, 7, 610951;Eye Disorders	611124						1		1.3			ENSG00000164073	ENSG00000164073	HGNC:28486
MIP	gene	MIP	NHS GMS	Structural eye disease			MONOALLELIC, autosomal or pseudoautosomal, NOT imprinted	Cataract 15, multiple types, 615274	154050						1		1.3			ENSG00000135517	ENSG00000135517	HGNC:7103
MIR184	gene	MIR184	NHS GMS	Structural eye disease			MONOALLELIC, autosomal or pseudoautosomal, NOT imprinted	EDICT syndrome, 614303	613146						1		1.3			ENSG00000207695	ENSG00000207695	HGNC:31555
MKKS	gene	MKKS	NHS GMS;Expert Review Red	Structural eye disease			BIALLELIC, autosomal or pseudoautosomal	236700;Bardet-Biedl syndrome 6;605231;McKusick-Kaufman syndrome;Eye Disorders	604896						1		1.3			ENSG00000125863	ENSG00000125863	HGNC:7108
MKS1	gene	MKS1	NHS GMS;Expert Review Red	Structural eye disease			BIALLELIC, autosomal or pseudoautosomal	Bardet-Biedl syndrome 13, 615990;Meckel syndrome 1, 249000;Eye Disorders	609883			23454480			1		1.3			ENSG00000011143	ENSG00000011143	HGNC:7121
MPLKIP	gene	MPLKIP	NHS GMS;Expert Review Red	Structural eye disease			BIALLELIC, autosomal or pseudoautosomal	TRICHOTHIODYSTROPHY 4, NONPHOTOSENSITIVE, 234050	609188			21959366			1		1.3			ENSG00000168303	ENSG00000168303	HGNC:16002
MTTP	gene	MTTP	NHS GMS;Expert Review Red	Structural eye disease			BIALLELIC, autosomal or pseudoautosomal	Abetalipoproteinemia, 200100;Eye Disorders	157147						1		1.3			ENSG00000138823	ENSG00000138823	HGNC:7467
MYH9	gene	MYH9	NHS GMS	Structural eye disease			MONOALLELIC, autosomal or pseudoautosomal, NOT imprinted	Epstein Syndrome, 153650;Fechtner syndrome, 153640	160775						1		1.3			ENSG00000100345	ENSG00000100345	HGNC:7579
MYO7A	gene	MYO7A	NHS GMS;Expert Review Red	Structural eye disease			BOTH monoallelic and biallelic, autosomal or pseudoautosomal	Deafness, autosomal recessive 2;Usher syndrome, type 1B, 276900;Deafness, autosomal dominant 11, 601317;Eye Disorders	276903						1		1.3			ENSG00000137474	ENSG00000137474	HGNC:7606
NDUFB11	gene	NDUFB11	Expert Review Red;NHS GMS;London North GLH	Structural eye disease			X-LINKED: hemizygous mutation in males, biallelic mutations in females	Linear Skin Defects with Multiple Congenital Anomalies 3, LSDMCA3, 300952	300403			25772934			1		1.3			ENSG00000147123	ENSG00000147123	HGNC:20372
NF2	gene	NF2	NHS GMS	Structural eye disease			MONOALLELIC, autosomal or pseudoautosomal, NOT imprinted	Neurofibromatosis, Type II, 101000	607379						1		1.3			ENSG00000186575	ENSG00000186575	HGNC:7773
NOTCH2	gene	NOTCH2	NHS GMS	Structural eye disease			MONOALLELIC, autosomal or pseudoautosomal, NOT imprinted	Hajdu-Cheney syndrome, 102500;Alagille syndrome 2, 610205	600275			22173065			1		1.3			ENSG00000134250	ENSG00000134250	HGNC:7882
NPHP1	gene	NPHP1	NHS GMS;Expert Review Red	Structural eye disease			BIALLELIC, autosomal or pseudoautosomal	609583;266900;Joubert syndrome, Nephronophthisis;Joubert syndrome 4;Senior-Loken syndrome-1;256100;Nephronophthisis 1, juvenile	607100			15689444;15138899;22982934			1		1.3			ENSG00000144061	ENSG00000144061	HGNC:7905
NPHP3	gene	NPHP3	NHS GMS;Expert Review Red	Structural eye disease			BIALLELIC, autosomal or pseudoautosomal	604387;Eye Disorders;Nephronophthisis 3;Meckel syndrome 7;Renal-hepatic-pancreatic dysplasia 1;267010;208540	608002						1		1.3			ENSG00000113971	ENSG00000113971	HGNC:7907
NPHP4	gene	NPHP4	NHS GMS;Expert Review Red	Structural eye disease			BIALLELIC, autosomal or pseudoautosomal	Nephronophthisis 4, 606966;Senior-Loken syndrome, 606996;Eye Disorders	607215						1		1.3			ENSG00000131697	ENSG00000131697	HGNC:19104
NR2E3	gene	NR2E3	NHS GMS;Expert Review Red	Structural eye disease			BOTH monoallelic and biallelic, autosomal or pseudoautosomal	Retinitis pigmentosa 37, 611131;Enhanced S-cone syndrome, 268100;Eye Disorders	604485						1		1.3			ENSG00000278570	ENSG00000031544	HGNC:7974
NRL	gene	NRL	NHS GMS;Expert Review Red	Structural eye disease			MONOALLELIC, autosomal or pseudoautosomal, NOT imprinted	Retinitis pigmentosa 27, 613750;Eye Disorders	162080						1		1.3			ENSG00000129535	ENSG00000129535	HGNC:8002
NTF4	gene	NTF4	NHS GMS;Expert Review Red	Structural eye disease			MONOALLELIC, autosomal or pseudoautosomal, NOT imprinted	Glaucoma 1, open angle, 1O, 613100	162662						1		1.3			ENSG00000225950	ENSG00000225950	HGNC:8024
NYX	gene	NYX	NHS GMS;Expert Review Red	Structural eye disease			X-LINKED: hemizygous mutation in males, biallelic mutations in females	Night blindness, congenital stationary (complete), 1A, X-linked, 310500;Eye Disorders	300278						1		1.3			ENSG00000188937	ENSG00000188937	HGNC:8082
OAT	gene	OAT	NHS GMS;Expert Review Red	Structural eye disease			BIALLELIC, autosomal or pseudoautosomal	Gyrate atrophy of choroid and retina with or without ornithinemia, 258870;Eye Disorders	613349						1		1.3			ENSG00000065154	ENSG00000065154	HGNC:8091
OCA2	gene	OCA2	NHS GMS;Expert Review Red	Structural eye disease			BIALLELIC, autosomal or pseudoautosomal	Albinism, brown oculocutaneous, 203200;[Skin/hair/eye pigmentation 1, blue/nonblue eyes];Albinism oculocutaneous, type II;[Skin/hair/eye pigmentation 1, blond/brown hair], 227220;Eye Disorders	611409						1		1.3			ENSG00000104044	ENSG00000104044	HGNC:8101
OPA1	gene	OPA1	NHS GMS;Expert Review Red	Structural eye disease			BOTH monoallelic and biallelic, autosomal or pseudoautosomal	Optic atrophy 1, 165500;Glaucoma, normal tension, susceptibility to, 210000;Optic atrophy plus syndrome, 125250;{Glaucoma, normal tension, susceptibility to} 606657;Behr syndrome	605290						1		1.3			ENSG00000198836	ENSG00000198836	HGNC:8140
OPA3	gene	OPA3	NHS GMS;Expert Review Red	Structural eye disease			MONOALLELIC, autosomal or pseudoautosomal, NOT imprinted	Optic atrophy 3 with cataract, 165300;Eye Disorders	606580						1		1.3			ENSG00000125741	ENSG00000125741	HGNC:8142
OPTN	gene	OPTN	NHS GMS;Expert Review Red	Structural eye disease			MONOALLELIC, autosomal or pseudoautosomal, NOT imprinted	Glaucoma 1, open angle, E, 137760;{Glaucoma, normal tension, susceptibility to} 606657	602432			11834836			1		1.3			ENSG00000123240	ENSG00000123240	HGNC:17142
P3H2	gene	P3H2	NHS GMS	Structural eye disease			BIALLELIC, autosomal or pseudoautosomal	MYOPIA, HIGH, WITH CATARACT AND VITREORETINAL DEGENERATION, 614292	610341						1		1.3			ENSG00000090530	ENSG00000090530	HGNC:19317
PAX3	gene	PAX3	NHS GMS	Structural eye disease			BOTH monoallelic and biallelic, autosomal or pseudoautosomal	Waardenburg syndrome, type 1, 193500;Waardenburg syndrome, type 3, 148820	606597						1		1.3			ENSG00000135903	ENSG00000135903	HGNC:8617
PCDH15	gene	PCDH15	NHS GMS;Expert Review Red	Structural eye disease			BIALLELIC, autosomal or pseudoautosomal	Deafness, autosomal recessive 23, 609533;Usher syndrome, type 1F, 602083;Usher syndrome, type 1D/F digenic, 601067;Eye Disorders	605514						1		1.3			ENSG00000150275	ENSG00000150275	HGNC:14674
PDE6A	gene	PDE6A	NHS GMS;Expert Review Red	Structural eye disease			BIALLELIC, autosomal or pseudoautosomal	Retinitis pigmentosa 43, 613810;Eye Disorders	180071						1		1.3			ENSG00000132915	ENSG00000132915	HGNC:8785
PDE6B	gene	PDE6B	NHS GMS;Expert Review Red	Structural eye disease			BOTH monoallelic and biallelic, autosomal or pseudoautosomal	Retinitis pigmentosa-40;613801;163500;Night blindness, congenital stationary, autosomal dominant 2;Eye Disorders	180072						1		1.3			ENSG00000133256	ENSG00000133256	HGNC:8786
PDE6C	gene	PDE6C	NHS GMS;Expert Review Red	Structural eye disease			BIALLELIC, autosomal or pseudoautosomal	Cone dystrophy 4, 613093;Eye Disorders	600827						1		1.3			ENSG00000095464	ENSG00000095464	HGNC:8787
PDE6G	gene	PDE6G	NHS GMS;Expert Review Red	Structural eye disease			BIALLELIC, autosomal or pseudoautosomal	Retinitis pigmentosa 57, 613582;Eye Disorders	180073						1		1.3			ENSG00000185527	ENSG00000185527	HGNC:8789
PDE6H	gene	PDE6H	NHS GMS;Expert Review Red	Structural eye disease			BOTH monoallelic and biallelic, autosomal or pseudoautosomal	Achromatopsia 6, 610024;Eye Disorders	601190						1		1.3			ENSG00000139053	ENSG00000139053	HGNC:8790
PDZD7	gene	PDZD7	NHS GMS;Expert Review Red	Structural eye disease			BIALLELIC, autosomal or pseudoautosomal	Usher syndrome, type IIC, GPR98/PDZD7 digenic, 605472;Retinal disease in Usher syndrome type IIA, modifier of, 276901;Eye Disorders	612971						1		1.3			ENSG00000186862	ENSG00000186862	HGNC:26257
PEX10	gene	PEX10	NHS GMS	Structural eye disease			BIALLELIC, autosomal or pseudoautosomal	Peroxisome biogenesis disorder 6B, 614871	602859						1		1.3			ENSG00000157911	ENSG00000157911	HGNC:8851
PEX11B	gene	PEX11B	NHS GMS	Structural eye disease			BIALLELIC, autosomal or pseudoautosomal	Peroxisome biogenesis disorder 14B, 614920	603867						1		1.3			ENSG00000131779	ENSG00000131779	HGNC:8853
PEX12	gene	PEX12	NHS GMS	Structural eye disease			BIALLELIC, autosomal or pseudoautosomal	Peroxisome biogenesis disorder 3B, 266510	601758						1		1.3			ENSG00000108733	ENSG00000108733	HGNC:8854
PEX13	gene	PEX13	NHS GMS	Structural eye disease			BIALLELIC, autosomal or pseudoautosomal	Peroxisome biogenesis disorder 11B, 614885	601789						1		1.3			ENSG00000162928	ENSG00000162928	HGNC:8855
PEX14	gene	PEX14	NHS GMS	Structural eye disease			BIALLELIC, autosomal or pseudoautosomal	Peroxisome biogenesis disorder 13A (Zellweger), 614887	601791						1		1.3			ENSG00000142655	ENSG00000142655	HGNC:8856
PEX16	gene	PEX16	NHS GMS	Structural eye disease			BIALLELIC, autosomal or pseudoautosomal	Peroxisome biogenesis disorder 8B, 614877	603360						1		1.3			ENSG00000121680	ENSG00000121680	HGNC:8857
PEX19	gene	PEX19	NHS GMS	Structural eye disease			BIALLELIC, autosomal or pseudoautosomal	Peroxisome biogenesis disorder 12A (Zellweger), 614886	600279						1		1.3			ENSG00000162735	ENSG00000162735	HGNC:9713
PEX2	gene	PEX2	NHS GMS	Structural eye disease			BIALLELIC, autosomal or pseudoautosomal	Peroxisome biogenesis disorder 5A (Zellweger), 614866;Peroxisome biogenesis disorder 5B, 614867	170993						1		1.3			ENSG00000164751	ENSG00000164751	HGNC:9717
PEX26	gene	PEX26	NHS GMS	Structural eye disease			BIALLELIC, autosomal or pseudoautosomal	Peroxisome biogenesis disorder 7B, 614873	608666						1		1.3			ENSG00000215193	ENSG00000215193	HGNC:22965
PEX3	gene	PEX3	NHS GMS	Structural eye disease			BIALLELIC, autosomal or pseudoautosomal	Peroxisome biogenesis disorder 10A (Zellweger), 603164	603164						1		1.3			ENSG00000034693	ENSG00000034693	HGNC:8858
PEX5	gene	PEX5	NHS GMS	Structural eye disease			BIALLELIC, autosomal or pseudoautosomal	Peroxisome biogenesis disorder 2B, 202370	600414						1		1.3			ENSG00000139197	ENSG00000139197	HGNC:9719
PEX6	gene	PEX6	NHS GMS	Structural eye disease			BOTH monoallelic and biallelic, autosomal or pseudoautosomal	Peroxisome biogenesis disorder 4B, 614863	601498						1		1.3			ENSG00000124587	ENSG00000124587	HGNC:8859
PEX7	gene	PEX7	NHS GMS;Expert Review Red	Structural eye disease			BIALLELIC, autosomal or pseudoautosomal	Peroxisome biogenesis disorder 9B, 614879;Rhizomelic chondrodysplasia punctata, type 1, 215100;Eye Disorders	601757						1		1.3			ENSG00000112357	ENSG00000112357	HGNC:8860
PHYH	gene	PHYH	NHS GMS;Expert Review Red	Structural eye disease			BIALLELIC, autosomal or pseudoautosomal	Refsum disease, 266500;Eye Disorders	602026						1		1.3			ENSG00000107537	ENSG00000107537	HGNC:8940
PIKFYVE	gene	PIKFYVE	NHS GMS	Structural eye disease			MONOALLELIC, autosomal or pseudoautosomal, NOT imprinted	Corneal fleck dystrophy, 121850	609414						1		1.3			ENSG00000115020	ENSG00000115020	HGNC:23785
PITPNM3	gene	PITPNM3	NHS GMS;Expert Review Red	Structural eye disease			MONOALLELIC, autosomal or pseudoautosomal, NOT imprinted	Cone-rod dystrophy 5, 600977;Eye Disorders	608921						1		1.3			ENSG00000091622	ENSG00000091622	HGNC:21043
PLA2G5	gene	PLA2G5	NHS GMS;Expert Review Red	Structural eye disease			BIALLELIC, autosomal or pseudoautosomal	[Fleck retina, familial benign], 228980;Eye Disorders	601192						1		1.3			ENSG00000127472	ENSG00000127472	HGNC:9038
POLH	gene	POLH	NHS GMS;Expert Review Red	Structural eye disease			BIALLELIC, autosomal or pseudoautosomal	XERODERMA PIGMENTOSUM, VARIANT TYPE, 278750	603968						1		1.3			ENSG00000170734	ENSG00000170734	HGNC:9181
POLR1C	gene	POLR1C	NHS GMS	Structural eye disease			BIALLELIC, autosomal or pseudoautosomal	Treacher-Collins Syndrome, 248390	610060						1		1.3			ENSG00000171453	ENSG00000171453	HGNC:20194
POLR1D	gene	POLR1D	NHS GMS	Structural eye disease			MONOALLELIC, autosomal or pseudoautosomal, NOT imprinted	Treacher-Collins Syndrome 2, 613717	613715						1		1.3			ENSG00000186184	ENSG00000186184	HGNC:20422
PPT1	gene	PPT1	NHS GMS;Expert Review Red	Structural eye disease			BIALLELIC, autosomal or pseudoautosomal	CEROID LIPOFUSCINOSIS, NEURONAL, 1, 256730;Eye Disorders	600722						1		1.3			ENSG00000131238	ENSG00000131238	HGNC:9325
PRCD	gene	PRCD	NHS GMS;Expert Review Red	Structural eye disease			BIALLELIC, autosomal or pseudoautosomal	Retinitis pigmentosa 36, 610599;Eye Disorders	610598						1		1.3			ENSG00000214140	ENSG00000214140	HGNC:32528
PRDM5	gene	PRDM5	NHS GMS	Structural eye disease			BIALLELIC, autosomal or pseudoautosomal	Brittle cornea syndrome 2, 614170	614161						1		1.3			ENSG00000138738	ENSG00000138738	HGNC:9349
PROM1	gene	PROM1	NHS GMS;Expert Review Red	Structural eye disease			BOTH monoallelic and biallelic, autosomal or pseudoautosomal	Stargardt disease 4, 603786;Macular dystrophy, retinal, 2, 608051;Cone-rod dystrophy 12, 612657;Retinitis pigmentosa 41, 612095;Eye Disorders	604365						1		1.3			ENSG00000007062	ENSG00000007062	HGNC:9454
PRPF3	gene	PRPF3	NHS GMS;Expert Review Red	Structural eye disease			MONOALLELIC, autosomal or pseudoautosomal, NOT imprinted	Retinitis pigmentosa 18, 601414;Eye Disorders	607301						1		1.3			ENSG00000117360	ENSG00000117360	HGNC:17348
PRPF31	gene	PRPF31	NHS GMS;Expert Review Red	Structural eye disease			MONOALLELIC, autosomal or pseudoautosomal, NOT imprinted	Retinitis pigmentosa 11, 600138;Eye Disorders	606419						1		1.3			ENSG00000105618	ENSG00000105618	HGNC:15446
PRPF6	gene	PRPF6	NHS GMS;Expert Review Red	Structural eye disease			MONOALLELIC, autosomal or pseudoautosomal, NOT imprinted	Retinitis pigmentosa 60, 613983;Eye Disorders	613979						1		1.3			ENSG00000101161	ENSG00000101161	HGNC:15860
PRPF8	gene	PRPF8	NHS GMS;Expert Review Red	Structural eye disease			MONOALLELIC, autosomal or pseudoautosomal, NOT imprinted	Retinitis pigmentosa 13, 600059;Eye Disorders	607300						1		1.3			ENSG00000174231	ENSG00000174231	HGNC:17340
PRPH2	gene	PRPH2	NHS GMS;Expert Review Red	Structural eye disease			BOTH monoallelic and biallelic, autosomal or pseudoautosomal	Retinitis punctata albescens, 136880;Leber congenital amaurosis 18, 608133;Macular dystrophy, patterned, 1, 169150;Eye Disorders;Macular dystrophy, vitelliform, 3, 608161;Choriodal dystrophy, central areolar 2, 613105	179605						1		1.3			ENSG00000112619	ENSG00000112619	HGNC:9942
RARA	gene	RARA	Expert list	Structural eye disease			MONOALLELIC, autosomal or pseudoautosomal, imprinted status unknown	Coloboma	180240			31343737			1		1.3			ENSG00000131759	ENSG00000131759	HGNC:9864
RAX2	gene	RAX2	NHS GMS;Expert Review Red	Structural eye disease			MONOALLELIC, autosomal or pseudoautosomal, NOT imprinted	Macular degeneration, age-related, 6, 613757;Cone-rod dystrophy 11, 610381;Eye Disorders	610362						1		1.3			ENSG00000173976	ENSG00000173976	HGNC:18286
RBP3	gene	RBP3	NHS GMS;Expert Review Red	Structural eye disease			BIALLELIC, autosomal or pseudoautosomal	?Retinitis pigmentosa 66, 615233;Eye Disorders	180290						1		1.3			ENSG00000265203	ENSG00000107618	HGNC:9921
RD3	gene	RD3	NHS GMS;Expert Review Red	Structural eye disease			BIALLELIC, autosomal or pseudoautosomal	Leber congenital amaurosis 12, 610612;Eye Disorders	180040						1		1.3			ENSG00000198570	ENSG00000198570	HGNC:19689
RDH12	gene	RDH12	NHS GMS;Expert Review Red	Structural eye disease			BIALLELIC, autosomal or pseudoautosomal	Leber congenital amaurosis 13, 612712;Eye Disorders	608830			25148430;22065924			1		1.3			ENSG00000139988	ENSG00000139988	HGNC:19977
RDH5	gene	RDH5	NHS GMS;Expert Review Red	Structural eye disease			MONOALLELIC, autosomal or pseudoautosomal, NOT imprinted	Fundus albipunctatus, 136880;Eye Disorders	601617						1		1.3			ENSG00000135437	ENSG00000135437	HGNC:9940
RGR	gene	RGR	NHS GMS;Expert Review Red	Structural eye disease			BOTH monoallelic and biallelic, autosomal or pseudoautosomal	Retinitis pigmentosa 44, 613769;Eye Disorders	600342						1		1.3			ENSG00000148604	ENSG00000148604	HGNC:9990
RGS9	gene	RGS9	NHS GMS;Expert Review Red	Structural eye disease			BIALLELIC, autosomal or pseudoautosomal	Bradyopsia, 608415;Eye Disorders	604067						1		1.3			ENSG00000108370	ENSG00000108370	HGNC:10004
RGS9BP	gene	RGS9BP	NHS GMS;Expert Review Red	Structural eye disease			BIALLELIC, autosomal or pseudoautosomal	Bradyopsia, 608415;Eye Disorders	607814						1		1.3			ENSG00000186326	ENSG00000186326	HGNC:30304
RHO	gene	RHO	NHS GMS;Expert Review Red	Structural eye disease			BOTH monoallelic and biallelic, autosomal or pseudoautosomal	Retinitis pigmentosa 4, autosomal dominant or recessive, 613731;Fundus albipunctatus, 136880;Night blindness, congenital stationary, autosomal dominant 1, 610445;Eye Disorders	180380						1		1.3			ENSG00000163914	ENSG00000163914	HGNC:10012
RIMS1	gene	RIMS1	NHS GMS;Expert Review Red	Structural eye disease			MONOALLELIC, autosomal or pseudoautosomal, NOT imprinted	Cone-rod dystrophy 7, 603649;Eye Disorders	606629			28677725			1		1.3			ENSG00000079841	ENSG00000079841	HGNC:17282
RLBP1	gene	RLBP1	NHS GMS;Expert Review Red	Structural eye disease			BOTH monoallelic and biallelic, autosomal or pseudoautosomal	136880;Eye Disorders;Newfoundland rod-cone dystrophy, Fundus albipunctatus;Bothnia retinal dystrophy;607475;607476	180090						1		1.3			ENSG00000140522	ENSG00000140522	HGNC:10024
ROM1	gene	ROM1	NHS GMS;Expert Review Red	Structural eye disease			BOTH monoallelic and biallelic, autosomal or pseudoautosomal	Retinitis pigmentosa 7, digenic, 608133;Eye Disorders	180721						1		1.3			ENSG00000149489	ENSG00000149489	HGNC:10254
RP1	gene	RP1	NHS GMS;Expert Review Red	Structural eye disease			MONOALLELIC, autosomal or pseudoautosomal, NOT imprinted	Retinitis pigmentosa 1, 180100;Eye Disorders	603937						1		1.3			ENSG00000104237	ENSG00000104237	HGNC:10263
RP2	gene	RP2	NHS GMS;Expert Review Red	Structural eye disease			X-LINKED: hemizygous mutation in males, biallelic mutations in females	Retinitis pigmentosa 2, 312600;Eye Disorders	300757			21738648			1		1.3			ENSG00000102218	ENSG00000102218	HGNC:10274
RP9	gene	RP9	NHS GMS;Expert Review Red	Structural eye disease			MONOALLELIC, autosomal or pseudoautosomal, NOT imprinted	?Retinitis pigmentosa 9, 180104;Eye Disorders	607331						1		1.3			ENSG00000164610	ENSG00000164610	HGNC:10288
RPE65	gene	RPE65	NHS GMS;Expert Review Red	Structural eye disease			BIALLELIC, autosomal or pseudoautosomal	Leber congenital amaurosis 2, 204100;Eye Disorders	180069						1		1.3			ENSG00000116745	ENSG00000116745	HGNC:10294
RPGR	gene	RPGR	NHS GMS;Expert Review Red	Structural eye disease			X-LINKED: hemizygous mutation in males, monoallelic mutations in females may cause disease (may be less severe, later onset than males)	Macular degeneration, X-linked atrophic, 300834;Retinitis pigmentosa, X-linked, and sinorespiratory infections, with or without deafness, 300455;Cone-rod dystrophy, X-linked, 1, 304020;Retinitis pigmentosa 3, 300029;Eye Disorders	312610						1		1.3			ENSG00000156313	ENSG00000156313	HGNC:10295
RPGRIP1	gene	RPGRIP1	NHS GMS;Expert Review Red	Structural eye disease			BIALLELIC, autosomal or pseudoautosomal	Cone-rod dystrophy 13, 608194;Leber congenital amaurosis 6, 613826;Eye Disorders	605446						1		1.3			ENSG00000092200	ENSG00000092200	HGNC:13436
RS1	gene	RS1	NHS GMS;Expert Review Red	Structural eye disease			X-LINKED: hemizygous mutation in males, monoallelic mutations in females may cause disease (may be less severe, later onset than males)	Retinoschisis, 312700;Eye Disorders	300839						1		1.3			ENSG00000102104	ENSG00000102104	HGNC:10457
SAG	gene	SAG	NHS GMS;Expert Review Red	Structural eye disease			BIALLELIC, autosomal or pseudoautosomal	Retinitis pigmentosa 47;Oguchi disease-1;258100;613758;Eye Disorders	181031						1		1.3			ENSG00000130561	ENSG00000130561	HGNC:10521
SC5D	gene	SC5D	NHS GMS	Structural eye disease			BIALLELIC, autosomal or pseudoautosomal	LATHOSTEROLOSIS, 607330	602286						1		1.3			ENSG00000109929	ENSG00000109929	HGNC:10547
SDCCAG8	gene	SDCCAG8	NHS GMS;Expert Review Red	Structural eye disease			BIALLELIC, autosomal or pseudoautosomal	Bardet-Biedl syndrome 16, 615993;Senior-Loken syndrome 7, 613615;Eye Disorders	613524						1		1.3			ENSG00000054282	ENSG00000054282	HGNC:10671
SEC23A	gene	SEC23A	NHS GMS	Structural eye disease			BIALLELIC, autosomal or pseudoautosomal	Craniolenticulosutural dysplasia, 607812	610511						1		1.3			ENSG00000100934	ENSG00000100934	HGNC:10701
SEMA3E	gene	SEMA3E	NHS GMS	Structural eye disease			MONOALLELIC, autosomal or pseudoautosomal, NOT imprinted	CHARGE, 214800	608166						1		1.3			ENSG00000170381	ENSG00000170381	HGNC:10727
SEMA4A	gene	SEMA4A	NHS GMS;Expert Review Red	Structural eye disease			BOTH monoallelic and biallelic, autosomal or pseudoautosomal	Retinitis pigmentosa 35, 610282;Cone-rod dystrophy 10, 610283;Eye Disorders	607292						1		1.3			ENSG00000196189	ENSG00000196189	HGNC:10729
SIL1	gene	SIL1	NHS GMS	Structural eye disease			BIALLELIC, autosomal or pseudoautosomal	Marinesco-Sjogren syndrome, 248800	608005						1		1.3			ENSG00000120725	ENSG00000120725	HGNC:24624
SLC24A1	gene	SLC24A1	NHS GMS;Expert Review Red	Structural eye disease			BIALLELIC, autosomal or pseudoautosomal	Night blindness, congenital stationary (complete), 1D, autosomal recessive, 613830;Eye Disorders	603617						1		1.3			ENSG00000074621	ENSG00000074621	HGNC:10975
SLC24A5	gene	SLC24A5	NHS GMS;Expert Review Red	Structural eye disease			BIALLELIC, autosomal or pseudoautosomal	ALBINISM, OCULOCUTANEOUS, TYPE VI, 113750;Eye Disorders	609802						1		1.3			ENSG00000188467	ENSG00000188467	HGNC:20611
SLC33A1	gene	SLC33A1	NHS GMS	Structural eye disease			BIALLELIC, autosomal or pseudoautosomal	Congenital cataracts, hearing loss, and neurodegeneration, 614482	603690						1		1.3			ENSG00000169359	ENSG00000169359	HGNC:95
SLC45A2	gene	SLC45A2	NHS GMS;Expert Review Red	Structural eye disease			BIALLELIC, autosomal or pseudoautosomal	[Skin/hair/eye pigmentation 5, black/nonblack hair];[Skin/hair/eye pigmentation 5, dark/fair skin];Albinism, oculocutaneous, type IV, 606574;[Skin/hair/eye pigmentation 5, dark/light eyes], 227240;Eye Disorders	606202						1		1.3			ENSG00000164175	ENSG00000164175	HGNC:16472
SLC4A11	gene	SLC4A11	NHS GMS	Structural eye disease			BIALLELIC, autosomal or pseudoautosomal	Corneal endothelial dystrophy and perceptive deafness, 217400;Corneal dystrophy, Fuchs endothelial, 4, 613268;Corneal endothelial dystrophy 2, autosomal recessive, 217700	610206						1		1.3			ENSG00000088836	ENSG00000088836	HGNC:16438
SNRNP200	gene	SNRNP200	NHS GMS;Expert Review Red	Structural eye disease			MONOALLELIC, autosomal or pseudoautosomal, NOT imprinted	Retinitis pigmentosa 33, 610359;Eye Disorders	601664						1		1.3			ENSG00000144028	ENSG00000144028	HGNC:30859
SNX3	gene	SNX3	Expert Review Red;NHS GMS;London North GLH	Structural eye disease			MONOALLELIC, autosomal or pseudoautosomal, imprinted status unknown	No OMIM;Microphthalmia, Syndromic 8, MCOPS8, 601349	605930			12471201			1		1.3			ENSG00000112335	ENSG00000112335	HGNC:11174
SPATA7	gene	SPATA7	NHS GMS;Expert Review Red	Structural eye disease			BIALLELIC, autosomal or pseudoautosomal	Retinitis pigmentosa, juvenile, autosomal recessive, 604232;Leber congenital amaurosis 3, 604232;Eye Disorders	609868						1		1.3			ENSG00000042317	ENSG00000042317	HGNC:20423
SPINT2	gene	SPINT2	NHS GMS;Expert Review Red	Structural eye disease			BIALLELIC, autosomal or pseudoautosomal	DIARRHEA 3, SECRETORY SODIUM, CONGENITAL, WITH OR WITHOUT OTHER CONGENITAL ANOMALIES, 270420;congenital sodium diarrhea with additional features;optic nerve coloboma;Diarrhea 3, secretory sodium, congenital, syndromic, 270420	605124			29575628;24142340,			1		1.3			ENSG00000167642	ENSG00000167642	HGNC:11247
TACSTD2	gene	TACSTD2	NHS GMS	Structural eye disease			BIALLELIC, autosomal or pseudoautosomal	Corneal dystrophy, gelatinous drop-like, 204870	137290						1		1.3			ENSG00000184292	ENSG00000184292	HGNC:11530
TBX22	gene	TBX22	NHS GMS	Structural eye disease			X-LINKED: hemizygous mutation in males, monoallelic mutations in females may cause disease (may be less severe, later onset than males)	?Abruzzo-Erickson syndrome, 302905	300307			22784330			1		1.3			ENSG00000122145	ENSG00000122145	HGNC:11600
TCTN1	gene	TCTN1	NHS GMS;Expert Review Red	Structural eye disease			BIALLELIC, autosomal or pseudoautosomal	Joubert syndrome;Joubert syndrome 13, 614173	609863			22693042;21725307			1		1.3			ENSG00000204852	ENSG00000204852	HGNC:26113
TCTN2	gene	TCTN2	NHS GMS;Expert Review Red	Structural eye disease			BIALLELIC, autosomal or pseudoautosomal	Joubert syndrome;Joubert syndrome 24, 616654;Meckel-Gruber syndrome;Meckel syndrome 8, 613885	613846			21565611;25118024			1		1.3			ENSG00000168778	ENSG00000168778	HGNC:25774
TCTN3	gene	TCTN3	NHS GMS;Expert Review Red	Structural eye disease			BIALLELIC, autosomal or pseudoautosomal	Joubert syndrome;Orofaciodigital syndrome IV;Joubert syndrome 18, 614815;Orofaciodigital syndrome IV, 258860	613847			29725084;25118024			1		1.3			ENSG00000119977	ENSG00000119977	HGNC:24519
TDRD7	gene	TDRD7	NHS GMS	Structural eye disease			BIALLELIC, autosomal or pseudoautosomal	Cataract 36, 613887	611258						1		1.3			ENSG00000196116	ENSG00000196116	HGNC:30831
TGFBI	gene	TGFBI	NHS GMS	Structural eye disease			MONOALLELIC, autosomal or pseudoautosomal, NOT imprinted	607541;Corneal dystrophy, lattice type IIIA;608470;Corneal dystrophy, lattice type I;122200;Corneal dystrophy, Reis-Bucklers type;121900;Corneal dystrophy, Groenouw type I;Corneal dystrophy, epithelial basement membrane;608471;Corneal dystrophy, Avellino type;121820;Corneal dystrophy, Thiel-Behnke type;602082	601692						1		1.3			ENSG00000120708	ENSG00000120708	HGNC:11771
TIMM8A	gene	TIMM8A	NHS GMS;Expert Review Red	Structural eye disease			X-LINKED: hemizygous mutation in males, biallelic mutations in females	Mohr-Tranebjaerg syndrome, 304700;Eye Disorders	300356						1		1.3			ENSG00000126953	ENSG00000126953	HGNC:11817
TIMP3	gene	TIMP3	NHS GMS;Expert Review Red	Structural eye disease			MONOALLELIC, autosomal or pseudoautosomal, NOT imprinted	Sorsby fundus dystrophy, 136900;Eye Disorders	188826						1		1.3			ENSG00000100234	ENSG00000100234	HGNC:11822
TMEM126A	gene	TMEM126A	NHS GMS;Expert Review Red	Structural eye disease			BIALLELIC, autosomal or pseudoautosomal	Optic atrophy, 612989;Eye Disorders	612988						1		1.3			ENSG00000171202	ENSG00000171202	HGNC:25382
TMEM138	gene	TMEM138	NHS GMS;Expert Review Red	Structural eye disease			BIALLELIC, autosomal or pseudoautosomal	Joubert syndrome;Joubert syndrome 16, 614465	614459			22282472			1		1.3			ENSG00000149483	ENSG00000149483	HGNC:26944
TMEM231	gene	TMEM231	NHS GMS;Expert Review Red	Structural eye disease			BIALLELIC, autosomal or pseudoautosomal	Joubert syndrome;Joubert syndrome 20, 614970;Meckel-Gruber syndrome;Meckel syndrome 11, 615397	614949			23349226;23012439			1		1.3			ENSG00000205084	ENSG00000205084	HGNC:37234
TMEM5	gene	TMEM5	Expert Review Red;NHS GMS;London North GLH	Structural eye disease			BIALLELIC, autosomal or pseudoautosomal	Muscular Dystrophy-Dystroglycanopathy, Type A, 10, MDDGA10, 615041	605862						1		1.3			ENSG00000118600	ENSG00000118600	HGNC:13530
TOPORS	gene	TOPORS	NHS GMS;Expert Review Red	Structural eye disease			MONOALLELIC, autosomal or pseudoautosomal, NOT imprinted	Retinitis pigmentosa 31, 609923;Eye Disorders	609507						1		1.3			ENSG00000197579	ENSG00000197579	HGNC:21653
TP53BP2	gene	TP53BP2	NHS GMS;Expert Review Red	Structural eye disease			MONOALLELIC, autosomal or pseudoautosomal, NOT imprinted	Primary Open Angle Glaucoma	602143			27447114;28150229			1		1.3			ENSG00000143514	ENSG00000143514	HGNC:12000
TPP1	gene	TPP1	NHS GMS;Expert Review Red	Structural eye disease			BIALLELIC, autosomal or pseudoautosomal	CEROID LIPOFUSCINOSIS, NEURONAL, 2, 204500;Eye Disorders	607998						1		1.3			ENSG00000166340	ENSG00000166340	HGNC:2073
TRIM32	gene	TRIM32	NHS GMS;Expert Review Red	Structural eye disease			BIALLELIC, autosomal or pseudoautosomal	Bardet-Biedl syndrome 11, 615988;Muscular dystrophy, limb-girdle, type 2H, 254110;Eye Disorders	602290						1		1.3			ENSG00000119401	ENSG00000119401	HGNC:16380
TRIM44	gene	TRIM44	NHS GMS;Expert Review Red	Structural eye disease			MONOALLELIC, autosomal or pseudoautosomal, NOT imprinted	?Aniridia 3;ANIRIDIA 3, 617142	612298			26394807			1		1.3			ENSG00000166326	ENSG00000166326	HGNC:19016
TRPM1	gene	TRPM1	NHS GMS;Expert Review Red	Structural eye disease			BIALLELIC, autosomal or pseudoautosomal	Night blindness, congenital stationary (complete), 1C, autosomal recessive, 613216;Eye Disorders	603576						1		1.3			ENSG00000134160	ENSG00000134160	HGNC:7146
TSPAN12	gene	TSPAN12	NHS GMS;Expert Review Red	Structural eye disease			MONOALLELIC, autosomal or pseudoautosomal, NOT imprinted	Exudative vitreoretinopathy 5, 613310;Eye Disorders	613138						1		1.3			ENSG00000106025	ENSG00000106025	HGNC:21641
TTC21B	gene	TTC21B	NHS GMS;Expert Review Red	Structural eye disease			BIALLELIC, autosomal or pseudoautosomal	SHORT-RIB THORACIC DYSPLASIA 4 WITH OR WITHOUT POLYDACTYLY, 613819;Eye Disorders	612014						1		1.3			ENSG00000123607	ENSG00000123607	HGNC:25660
TTC8	gene	TTC8	NHS GMS;Expert Review Red	Structural eye disease			BIALLELIC, autosomal or pseudoautosomal	Retinitis pigmentosa 51, 613464;Bardet-Biedl syndrome 8, 615985;Eye Disorders	608132						1		1.3			ENSG00000165533	ENSG00000165533	HGNC:20087
TULP1	gene	TULP1	NHS GMS;Expert Review Red	Structural eye disease			BIALLELIC, autosomal or pseudoautosomal	613843;600132;Retinitis pigmentosa 14;Leber congenital amaurosis 15;Eye Disorders	602280						1		1.3			ENSG00000112041	ENSG00000112041	HGNC:12423
TYR	gene	TYR	NHS GMS;Expert Review Red	Structural eye disease			BOTH monoallelic and biallelic, autosomal or pseudoautosomal	[Skin/hair/eye pigmentation 3, blue/green eyes];Albinism, oculocutaneous, type IB, 606952;Eye Disorders;Waardenburg syndrome/albinism, digenic, 103470;[Skin/hair/eye pigmentation 3, light/dark/freckling skin], 601800;Albinism, oculocutaneous, type IA, 203100;{Melanoma, cutaneous malignant, susceptibility to, 8}	606933			28778995			1		1.3			ENSG00000077498	ENSG00000077498	HGNC:12442
TYRP1	gene	TYRP1	NHS GMS;Expert Review Red	Structural eye disease			BIALLELIC, autosomal or pseudoautosomal	Albinism, oculocutaneous, type III, 203290;[Skin/hair/eye pigmentation, variation in, 11 (Melanesian blond hair)], 612271;Eye Disorders	115501			10644000			1		1.3			ENSG00000107165	ENSG00000107165	HGNC:12450
UBIAD1	gene	UBIAD1	NHS GMS	Structural eye disease			MONOALLELIC, autosomal or pseudoautosomal, NOT imprinted	Corneal dystrophy, Schnyder type, 121800	611632						1		1.3			ENSG00000120942	ENSG00000120942	HGNC:30791
UNC119	gene	UNC119	NHS GMS;Expert Review Red	Structural eye disease			MONOALLELIC, autosomal or pseudoautosomal, NOT imprinted	Cone-rod dystrophy;Immunodeficiency 13, 615518;Eye Disorders	604011						1		1.3			ENSG00000109103	ENSG00000109103	HGNC:12565
USH1C	gene	USH1C	NHS GMS;Expert Review Red	Structural eye disease			BIALLELIC, autosomal or pseudoautosomal	Deafness, autosomal recessive 18A, 602092;Usher syndrome type 1C, 276904;Eye Disorders	605242						1		1.3			ENSG00000006611	ENSG00000006611	HGNC:12597
USH1G	gene	USH1G	NHS GMS;Expert Review Red	Structural eye disease			BIALLELIC, autosomal or pseudoautosomal	Usher syndrome, type 1G, 606943;Eye Disorders	607696						1		1.3			ENSG00000182040	ENSG00000182040	HGNC:16356
USH2A	gene	USH2A	NHS GMS;Expert Review Red	Structural eye disease			BIALLELIC, autosomal or pseudoautosomal	Retinitis pigmentosa 39, 613809;Usher syndrome type 2A, 276901;Eye Disorders	608400						1		1.3			ENSG00000042781	ENSG00000042781	HGNC:12601
VCAN	gene	VCAN	NHS GMS;Expert Review Red	Structural eye disease			MONOALLELIC, autosomal or pseudoautosomal, NOT imprinted	Wagner syndrome 1, 143200;Eye Disorders	118661						1		1.3			ENSG00000038427	ENSG00000038427	HGNC:2464
VIM	gene	VIM	NHS GMS	Structural eye disease			MONOALLELIC, autosomal or pseudoautosomal, NOT imprinted	Cataract 30, pulverulent, 116300	193060						1		1.3			ENSG00000026025	ENSG00000026025	HGNC:12692
WDPCP	gene	WDPCP	NHS GMS;Expert Review Red	Structural eye disease			BIALLELIC, autosomal or pseudoautosomal	?Bardet-Biedl syndrome 15, 615992;Eye Disorders	613580						1		1.3			ENSG00000143951	ENSG00000143951	HGNC:28027
WDR36	gene	WDR36	NHS GMS;Expert Review Red	Structural eye disease			MONOALLELIC, autosomal or pseudoautosomal, NOT imprinted	Glaucoma 1, open angle, G 609887	609669			17353431;18172102;15677485			1		1.3			ENSG00000134987	ENSG00000134987	HGNC:30696
WDR37	gene	WDR37	Expert Review Red;Other	Structural eye disease			BIALLELIC, autosomal or pseudoautosomal	corneal opacity;Peters anomaly;coloboma;microcornea				31327510;31327508			1		1.3			ENSG00000047056	ENSG00000047056	HGNC:31406
WFS1	gene	WFS1	NHS GMS;Expert Review Red	Structural eye disease			BOTH monoallelic and biallelic, autosomal or pseudoautosomal	?Cataract 41, 116400;Wolfram-like syndrome, autosomal dominant, 614296;Wolfram syndrome, 222300;Eye Disorders	606201						1		1.3			ENSG00000109501	ENSG00000109501	HGNC:12762
WHRN	gene	WHRN	NHS GMS;Expert Review Red	Structural eye disease			BIALLELIC, autosomal or pseudoautosomal	Usher syndrome, type 2D, 611383;Eye Disorders	607928						1		1.3			ENSG00000095397	ENSG00000095397	HGNC:16361
WNT3	gene	WNT3	Expert Review Red;NHS GMS;London North GLH	Structural eye disease			BIALLELIC, autosomal or pseudoautosomal	Tetraamelia Syndrome 1, TETAMS1, 273395	165330			14872406			1		1.3			ENSG00000108379	ENSG00000108379	HGNC:12782
WRN	gene	WRN	NHS GMS	Structural eye disease			BIALLELIC, autosomal or pseudoautosomal	Werner syndrome, 277700	604611						1		1.3			ENSG00000165392	ENSG00000165392	HGNC:12791
WT1	gene	WT1	NHS GMS;Expert Review Red	Structural eye disease			MONOALLELIC, autosomal or pseudoautosomal, NOT imprinted	WILMS TUMOR,ANIRIDIA, GENITOURINARY ANOMALIES, AND MENTAL RETARDATION SYNDROME, 194072;Eye Disorders	607102						1		1.3			ENSG00000184937	ENSG00000184937	HGNC:12796
XPA	gene	XPA	NHS GMS;Expert Review Red	Structural eye disease			BIALLELIC, autosomal or pseudoautosomal	XERODERMA PIGMENTOSUM, COMPLEMENTATION GROUP A, 278700	611153						1		1.3			ENSG00000136936	ENSG00000136936	HGNC:12814
XPC	gene	XPC	NHS GMS;Expert Review Red	Structural eye disease			BIALLELIC, autosomal or pseudoautosomal	XERODERMA PIGMENTOSUM, COMPLEMENTATION GROUP C, 278720	613208						1		1.3			ENSG00000154767	ENSG00000154767	HGNC:12816
ZEB1	gene	ZEB1	NHS GMS	Structural eye disease			MONOALLELIC, autosomal or pseudoautosomal, NOT imprinted	Corneal dystrophy, Fuchs endothelial, 6, 613270;Corneal dystrophy, posterior polymorphous, 3, 609141	189909						1		1.3			ENSG00000148516	ENSG00000148516	HGNC:11642
ZNF423	gene	ZNF423	NHS GMS;Expert Review Red	Structural eye disease			BOTH monoallelic and biallelic, autosomal or pseudoautosomal	Nephronophthisis 14, 614844;Joubert syndrome 19, 614844;Eye Disorders	604557						1		1.3			ENSG00000102935	ENSG00000102935	HGNC:16762
ZNF513	gene	ZNF513	NHS GMS;Expert Review Red	Structural eye disease			BIALLELIC, autosomal or pseudoautosomal	Retinitis pigmentosa 58, 613617;Eye Disorders	613598						1		1.3			ENSG00000163795	ENSG00000163795	HGNC:26498
B3GALT1	gene	B3GALT1	Expert Review Removed	Structural eye disease			BIALLELIC, autosomal or pseudoautosomal	Peters-plus syndrome, 261540	603093			16909395			0		1.3			ENSG00000172318	ENSG00000172318	HGNC:916
ISCA-37393-Gain	region		ClinGen;Expert Review Green	Structural eye disease			MONOALLELIC, autosomal or pseudoautosomal, imprinted status unknown	115470;PMID 22890013: variable phenotype including developmental delay, ocular coloboma, preauricular tags/pits, cleft palate, skeletal defects, heart defects, urogenital defect, anal defect, hearing loss, clinodactyly of fifth fingers, umbilical hernia, accessory spleen, strabismus, shortening of the fifth finger. PMID 22495764: Inter and intra individual variability of phenotype, mosaic. PMID 1…				22890013;11693792;22495764			3		1.3						22			16912063	18109094					3	80	cnv_gain	22q11.21 recurrent (Cat eye syndrome) region (includes CECR2) Gain
ISCA-37396-Loss	region		Expert Review Green;Expert list	Structural eye disease			MONOALLELIC, autosomal or pseudoautosomal, imprinted status unknown	Chromosome 15q24 deletion syndrome, 613406;PMID: 22180641 intellectual disability, growth retardation, unusual facial morphology;developmental delay, severe speech problems;PMID:19557438 Developmental delay, short stature, hypotonia, digital abnormalities, joint laxity, genital abnormalities, characteristic facial features;PMID:614294 Developmental delay, loose connective tissue, digital and geni…				22180641;19557438;19233321			3		1.3						15			72671374	75680568				3		80	cnv_loss	15q24 recurrent region (A-D) (includes SIN3A) Loss
